# Supplementary material for: Stress-induced translation of KCNB1 contributes to the enhanced synaptic transmission of the lateral habenula
Source: Front Cell Neurosci. 2023 Dec 13;17:1278847. doi: 10.3389/fncel.2023.1278847 (PMC10773861; doi:10.3389/fncel.2023.1278847)
Supplement: Supplementary file 2 [file Table_1.XLSX]

## Sheet: gene_name corrected
ensembl_gene_id	entrezgene_id	external_gene_name	htseq_count/Sample_1_Total-CON1	htseq_count/Sample_3_IP-CON1	htseq_count/Sample_4_Total-SHOCK1	htseq_count/Sample_6_IP-SHOCK1	htseq_count/Sample_7_Total-CON2	htseq_count/Sample_9_IP-CON2	htseq_count/Sample_10_Total-SHOCK2	htseq_count/Sample_12_IP-SHOCK2	external_gene_name	averageTPM	logTPM	seq_count CON	seq_count aLH	Fold change	Log2FC
ENSMUSG00000058159	21331	T2	0.21902	0.00918753	0.0389472	0.66737	0.0674271	0.0327641	0.00181807	0.23472	T2	0.158907	-2.65375	0.263933	73.1195	277.038	8.11394
ENSMUSG00000070867	666048	Trabd2b	0.0300915	0.00992368	0.000548711	0.10585	0.0314078	0.00579097	0.000589123	0.0146618	Trabd2b	0.024858	-5.33015	0.257082	108.897	423.59	8.72652
ENSMUSG00000025577	12416	Cbx2	0.299044	0.0497794	0.233959	2.42647	2.29473	0.0242074	0.0886552	1.01127	Cbx2	0.803514	-0.315605	0.0885056	10.8891	123.032	6.94289
ENSMUSG00000003283	15162	Hck	0.250529	0.0288717	0.00532134	0.402883	0.324454	0.0608403	0.0514193	0.675396	Hck	0.224964	-2.15223	0.151379	44.423	293.455	8.19699
ENSMUSG00000039021	338348	Ttc16	0.279762	0.0111132	0.0122897	0.101968	0.718745	0.0216171	0.0461818	0.225765	Ttc16	0.17718	-2.49671	0.0349	6.59285	188.907	7.56153
ENSMUSG00000037362	18133	Ccn3	0.908201	0.0248031	0.0137144	0.512053	0.836199	0.651325	0.0883468	1.62614	Ccn3	0.582598	-0.779427	0.403111	27.8716	69.1413	6.11148
ENSMUSG00000059246	64290	Foxb1	6.2267	0.704217	2.58409	11.381	0.748807	0.249058	0.0380055	8.69011	Foxb1	3.82775	1.9365	0.222852	116.529	522.899	9.03039
ENSMUSG00000035493	21810	Tgfbi	0.421415	0.0137677	0.00761257	0.0157905	0.251023	0.0133902	0.0612993	0.97256	Tgfbi	0.219607	-2.187	0.0430064	8.97002	208.574	7.70442
ENSMUSG00000006241	67119	Ccdc159	4.71765	0.29537	0.0272199	5.56144	1.30402	0.79	0.306858	1.0228	Ccdc159	1.75317	0.809966	0.334215	103.824	310.652	8.27915
ENSMUSG00000040181	14261	Fmo1	1.10806	0.0837204	0.0339471	1.29309	0.910113	0.217134	0.318086	2.63363	Fmo1	0.824722	-0.27802	0.157067	23.1854	147.614	7.20569
ENSMUSG00000027932	26568	Slc27a3	1.46027	0.0440059	0.267654	0.95896	1.90747	0.0427995	0.130621	0.365719	Slc27a3	0.647188	-0.627743	0.0262866	3.19134	121.406	6.92369
ENSMUSG00000014813	20855	Stc1	1.44989	0.0164558	0.636924	1.83074	0.860478	0.0800234	0.605681	3.25182	Stc1	1.0915	0.126315	0.0521742	4.12161	78.9971	6.30373
ENSMUSG00000071665	436240	Foxr2	0.84055	0.0293831	0.00812341	0.117951	0.566061	0.185754	0.0174434	0.162796	Foxr2	0.241008	-2.05285	0.181555	11.9263	65.6901	6.0376
ENSMUSG00000022952	12394	Runx1	0.114262	0.00184067	0.0422372	0.0411668	0.14754	0.00447552	0.0229471	0.0917834	Runx1	0.0582815	-4.10082	0.0232218	2.48722	107.107	6.74291
ENSMUSG00000045689	93875	Pcdhb4	1.46412	0.667583	0.0307606	0.957086	0.229658	0.108213	0.16513	8.63032	Pcdhb4	1.53161	0.615049	0.463577	41.6889	89.9286	6.49071
ENSMUSG00000102224	76873	4930447F24Rik	2.68381	0.0426446	0.707385	6.70071	0.762859	0.497706	0.379742	2.71711	4930447F24Rik	1.8115	0.857182	0.334156	8.31382	24.8801	4.63692
ENSMUSG00000029373	56744	Pf4	1.74715	1.09063	2.53278	30.5214	12.6065	0.424293	0.647457	4.83407	Pf4	6.80053	2.76565	0.328945	9.75838	29.6657	4.89072
ENSMUSG00000022439	64099	Parvg	0.374548	0.0545546	0.0542968	0.337879	0.375352	0.0848944	0.0129546	0.282107	Parvg	0.197073	-2.3432	0.185914	13.9997	75.3021	6.23462
ENSMUSG00000045679	217430	Pqlc3	0.623729	0.334089	0.388902	0.947857	0.302452	0.136813	0.0208772	8.06974	Pqlc3	1.35306	0.436223	0.493989	194.485	393.704	8.62097
ENSMUSG00000104093	102637797	A330015K06Rik	0.166694	0.0694866	0.00337029	0.139818	0.0402601	0.00711386	0.0622384	0.382736	A330015K06Rik	0.108965	-3.19807	0.296775	23.8175	80.2544	6.32651
ENSMUSG00000020155	16533	Kcnmb1	5.23188	0.155652	0.699276	0.51325	2.19541	0.0378462	0.785429	1.8685	Kcnmb1	1.43591	0.521961	0.0234947	1.55646	66.2473	6.04979
ENSMUSG00000039539	244431	Sgcz	0.000934653	0.000181515	0.00120438	0.019153	0.00936658	0.0031777	0.00161636	0.0222925	Sgcz	0.00724083	-7.10963	0.266733	14.8473	55.6635	5.79866
ENSMUSG00000039167	170757	Adgrl4	0.239486	0.00192897	0.079994	0.15708	0.103521	0.0619109	0.12253	0.876364	Adgrl4	0.205352	-2.28383	0.303054	4.55794	15.04	3.91074
ENSMUSG00000029335	110075	Bmp3	0.0789215	0.00689716	0.0152546	3.24332	0.042709	0.0335404	0.38898	0.331183	Bmp3	0.517601	-0.950088	0.436358	106.732	244.598	7.93427
ENSMUSG00000081225	242546	Cyp2j12	0.0480763	0.00494296	0.0519291	0.266453	0.18705	0.144223	0.00293441	0.118674	Cyp2j12	0.103035	-3.27879	0.436929	22.7866	52.1517	5.70464
ENSMUSG00000027358	12156	Bmp2	2.08466	0.269902	0.54365	12.3602	5.12003	1.98752	2.09442	11.4824	Bmp2	4.49285	2.16763	0.258828	14.109	54.5111	5.76848
ENSMUSG00000020493	270906	Prr11	0.822797	0.0634468	0.0584695	0.836842	0.392879	0.370244	0.087886	0.917868	Prr11	0.443804	-1.172	0.509749	12.3782	24.2828	4.60187
ENSMUSG00000057948	70450	Unc13d	0.193873	0.0130331	0.216193	1.01647	0.125541	0.0126758	0.046423	0.132384	Unc13d	0.219574	-2.18722	0.0840975	3.77668	44.9084	5.48891
ENSMUSG00000074476	67629	Spc24	5.98716	0.0425393	0.0705639	0.731843	0.321951	0.289612	0.429312	0.510656	Spc24	1.04796	0.067577	0.453328	5.78041	12.7511	3.67254
ENSMUSG00000097121	319760	D130020L05Rik	6.85072	0.0319308	3.72531	4.50454	3.64691	1.27327	1.87663	4.68814	D130020L05Rik	3.32468	1.73322	0.176899	1.85367	10.4787	3.38939
ENSMUSG00000037408	94220	Cnnm4	1.28678	0.0111342	0.46481	0.383102	0.559226	0.113704	0.674204	2.2105	Cnnm4	0.712932	-0.488163	0.105988	2.05145	19.3555	4.27467
ENSMUSG00000035305	26563	Ror1	0.0332234	0.0231094	0.00131055	0.0523299	0.156145	0.0691563	0.00246238	0.0284525	Ror1	0.0457737	-4.44934	0.569235	25.7423	45.2226	5.49897
ENSMUSG00000030255	16651	Sspn	0.243083	0.0184727	0.0612848	0.4308	0.118625	0.0479101	0.0950422	0.574282	Sspn	0.198687	-2.33143	0.239937	6.53593	27.2402	4.76767
ENSMUSG00000034311	16571	Kif4	0.139902	0.0978115	0.0135207	0.0257085	0.33929	0.00396375	0.0193554	0.109137	Kif4	0.0935861	-3.41756	0.355412	3.76999	10.6074	3.407
ENSMUSG00000038811	14710	Gngt2	0.347227	0.0485522	0.120807	0.306272	0.167027	0.0236106	0.0288232	0.269001	Gngt2	0.163915	-2.60898	0.140593	5.93401	42.207	5.39941
ENSMUSG00000051455	268491	Meioc	0.281061	0.0781538	0.0555604	1.08845	0.337996	0.162881	0.0927926	0.752608	Meioc	0.356187	-1.48929	0.379985	13.8505	36.4501	5.18785
ENSMUSG00000064294	71724	Aox3	0.0526903	0.00708422	0.0430879	0.392713	0.198216	0.0482301	0.0252334	0.106847	Aox3	0.109263	-3.19413	0.188886	6.67427	35.335	5.14303
ENSMUSG00000097899	100047133	Gm16894	0.860596	0.0644655	0.0594082	2.36599	2.27685	1.88094	0.484755	0.873077	Gm16894	1.10826	0.148297	0.450513	20.8135	46.1996	5.52981
ENSMUSG00000057836	22445	Xlr3a	0.251904	0.0382862	0.0105848	0.351292	0.0790261	0.0558549	0.250016	0.936876	Xlr3a	0.24673	-2.01899	0.429389	18.4678	43.0095	5.42658
ENSMUSG00000069763	67888	Tmem100	3.93718	0.100706	1.41065	3.19558	9.23852	0.783564	4.06536	4.46367	Tmem100	3.3994	1.76528	0.0551966	1.68165	30.4665	4.92915
ENSMUSG00000049985	77318	Ankrd55	0.401164	0.188278	0.0741897	1.47932	0.607503	0.0547245	0.0565284	0.1219	Ankrd55	0.372951	-1.42294	0.279706	11.0481	39.499	5.30374
ENSMUSG00000022488	105855	Nckap1l	0.659658	0.00459356	0.0558782	0.24235	0.199112	0.0491439	0.185435	0.0721095	Nckap1l	0.183535	-2.44587	0.12689	2.36299	18.6224	4.21897
ENSMUSG00000049036	69195	Tmem121	1.5805	0.402863	0.0954665	1.78221	1.4255	0.951559	0.102498	0.903446	Tmem121	0.905506	-0.143203	0.46121	13.7414	29.7942	4.89696
ENSMUSG00000078627	632687	Marchf10	0.0887888	0.00215541	0.0583979	0.0197768	0.160163	0.121587	0.0102365	0.533407	Marchf10	0.124314	-3.00794	0.39171	26.2234	66.9459	6.06492
ENSMUSG00000024027	14652	Glp1r	1.29921	0.0530568	0.25523	0.864103	0.182523	0.0619227	0.0346471	0.132282	Glp1r	0.360372	-1.47244	0.190048	3.60178	18.9519	4.24427
ENSMUSG00000104301	213248	Wdr49	0.0199874	0.00499072	0.0237319	0.011448	0.0171688	0.000970781	0.0242947	0.659934	Wdr49	0.0953158	-3.39114	0.153118	13.8231	90.2772	6.49629
ENSMUSG00000074272	26365	Ceacam1	0.133967	0.299196	0.115085	3.16301	0.0984528	0.177127	0.00772257	1.04506	Ceacam1	0.629952	-0.666685	2.01623	81.4049	40.3747	5.33538
ENSMUSG00000022382	22422	Wnt7b	0.601145	0.0439629	0.102095	0.357998	0.384146	0.0342061	0.422799	0.706365	Wnt7b	0.33159	-1.59253	0.0810882	2.5886	31.9232	4.99653
ENSMUSG00000074867	630579	Zfp808	0.0300617	0.00194605	0.0129124	0.160703	0.0187452	0.0170343	0.00693169	0.028752	Zfp808	0.0346358	-4.85159	0.486733	8.29677	17.0458	4.09135
ENSMUSG00000047369	240960	Dnah14	0.0336304	0.00259328	0.0320238	0.0902205	0.030927	0.000840728	0.0153951	0.00957863	Dnah14	0.0269012	-5.21619	0.0521477	1.71974	32.9783	5.04344
ENSMUSG00000029616	67397	Erp29	1626.39	7.19368	4.85727	6.22764	4.25939	3.23755	3.19778	6.83432	Erp29	207.775	7.69888	0.382259	1.70967	4.47253	2.16109
ENSMUSG00000053574	75304	4930563E22Rik	3.6078	1.31113	0.414265	1.93342	12.3716	0.425061	1.51965	3.22855	4930563E22Rik	3.10143	1.63294	0.198886	3.39582	17.0742	4.09375
ENSMUSG00000111602	102634431	Gm32014	0.187993	0.00213366	0.00943813	0.0269187	0.137994	0.0809315	0.0240665	0.0433453	Gm32014	0.0641026	-3.96347	0.298918	2.32659	7.7834	2.9604
ENSMUSG00000034664	16399	Itga2b	0.210949	0.0245805	0.0951393	0.155056	0.211402	0.14344	0.043777	1.63425	Itga2b	0.314824	-1.66738	0.397521	19.4805	49.005	5.61486
ENSMUSG00000031209	15203	Heph	0.00496564	0.00173584	0.0115176	0.0577356	0.081213	0.0033765	0.0618293	0.137849	Heph	0.0450278	-4.47304	0.195573	3.62116	18.5156	4.21067
ENSMUSG00000021032	64242	Ngb	8.3864	0.0412907	4.70316	4.83046	7.89776	2.89143	6.88797	9.11264	Ngb	5.59389	2.48385	0.185515	1.17502	6.33382	2.66308
ENSMUSG00000022999	74775	Lmbr1l	0.330606	0.057785	0.07189	0.165688	0.387639	0.0421506	0.0857607	0.440213	Lmbr1l	0.197717	-2.33849	0.141761	3.71889	26.2335	4.71334
ENSMUSG00000004665	12798	Cnn2	1.15491	0.0553045	0.321086	2.53721	2.24502	0.83372	0.147743	0.204275	Cnn2	0.937409	-0.0932497	0.209625	4.64231	22.1457	4.46896
ENSMUSG00000086013	100039495	Gm15706	15.2366	10.4958	3.98447	7.36652	11.3172	0.15236	5.7659	17.648	Gm15706	8.99586	3.16926	0.351161	2.45478	6.99048	2.80539
ENSMUSG00000023249	235587	Parp3	0.76765	0.530455	0.0517596	0.572605	2.61919	1.3353	0.203763	3.80336	Parp3	1.23551	0.305107	0.600414	14.8642	24.7566	4.62974
ENSMUSG00000048826	240025	Dact2	0.485914	0.849306	0.0741485	1.99945	0.322929	0.630386	0.0132683	0.970002	Dact2	0.668176	-0.5817	1.84997	50.0362	27.0471	4.7574
ENSMUSG00000086645	100047123	Gm15743	2.55295	1.41484	0.661951	6.36603	5.46629	0.423399	0.969141	2.41195	Gm15743	2.53332	1.34103	0.315827	6.05291	19.1653	4.26042
ENSMUSG00000040046	21990	Tph1	0.67008	0.214967	0.352487	0.374079	0.494713	0.0360472	0.0132017	0.157433	Tph1	0.289126	-1.79023	0.196837	6.49325	32.988	5.04387
ENSMUSG00000008090	116701	Fgfrl1	3.59592	1.62105	0.0235876	0.619743	1.11533	0.525537	0.253248	1.03732	Fgfrl1	1.09897	0.136149	0.460998	15.1851	32.9395	5.04175
ENSMUSG00000045318	11553	Adra2c	1.78629	0.0600417	1.36116	1.17068	1.77635	0.875935	0.855456	7.92836	Adra2c	1.97678	0.983155	0.263361	5.06403	19.2285	4.26517
ENSMUSG00000027242	241627	Wdr76	0.241969	0.0704877	0.0149903	0.572128	0.264871	0.247854	0.096566	0.325445	Wdr76	0.229289	-2.12476	0.61353	20.7684	33.8507	5.08111
ENSMUSG00000027901	72121	Dennd2d	0.172083	0.0601553	0.177396	0.344969	0.303516	0.156016	0.0059519	0.259224	Dennd2d	0.184914	-2.43507	0.4318	22.7489	52.6838	5.71929
ENSMUSG00000115584	545567	Gm5854	2.91171	1.87498	0.444315	1.53605	1.10575	0.260511	0.159013	3.21541	Gm5854	1.43847	0.524533	0.439771	11.8391	26.921	4.75066
ENSMUSG00000025927	21419	Tfap2b	1.4598	0.0139427	0.05782	0.00799561	1.69795	0.298329	0.0620784	0.341182	Tfap2b	0.492387	-1.02213	0.0926252	2.81713	30.4143	4.92668
ENSMUSG00000032656	320253	Marchf3	0.0505488	0.00126217	0.0223325	0.0825141	0.0955251	0.0675162	0.0756784	0.145687	Marchf3	0.0676331	-3.88613	0.36588	2.80994	7.67995	2.9411
ENSMUSG00000087466	319556	A330041J22Rik	0.612674	0.464041	0.493428	1.35102	0.51575	0.0347169	0.635722	3.88946	A330041J22Rik	0.999601	-0.00057539	0.412358	4.4281	10.7385	3.42472
ENSMUSG00000068615	14617	Gjd2	0.147222	0.205857	0.0284562	6.02064	1.45177	1.90203	0.702696	1.99595	Gjd2	1.55683	0.638609	1.35421	107.208	79.1662	6.30681
ENSMUSG00000085862	100502624	Gm13483	0.102646	0.00753821	0.0408475	0.155624	0.0819469	0.0146631	0.0841317	0.0946676	Gm13483	0.0727581	-3.78075	0.126187	2.46756	19.5548	4.28945
ENSMUSG00000027947	16194	Il6ra	1.41573	0.185166	0.109364	0.149625	0.272171	0.0941376	0.0574604	0.617873	Il6ra	0.362691	-1.46319	0.238334	6.06057	25.4289	4.6684
ENSMUSG00000070305	319742	Mpzl3	0.361569	0.167286	0.0976361	0.671526	0.242984	0.117505	0.104827	1.06415	Mpzl3	0.353435	-1.50048	0.47313	8.51466	17.9964	4.16964
ENSMUSG00000018634	12921	Crhr1	0.113682	0.0290781	0.310844	0.266803	0.0733574	0.0471348	0.0057541	0.331161	Crhr1	0.147227	-2.76389	0.44916	29.2053	65.0221	6.02286
ENSMUSG00000071181	100040322	3830408C21Rik	1.28564	0.11926	0.118002	1.18785	0.617566	0.396808	0.301827	0.515851	3830408C21Rik	0.567849	-0.81642	0.36765	5.8877	16.0144	4.0013
ENSMUSG00000003070	13637	Efna2	1.07879	0.137489	1.34667	3.76204	4.12171	1.10796	0.944471	3.26465	Efna2	1.97047	0.978542	0.19813	3.12508	15.7729	3.97938
ENSMUSG00000086843	338535	E030013I19Rik	1.5297	0.0909419	0.0402277	0.0417215	0.650735	0.389174	0.053988	0.520655	E030013I19Rik	0.414643	-1.27006	0.328752	5.34052	16.2448	4.02191
ENSMUSG00000049013	368202	Prss48	0.340708	0.714608	0.013171	1.72117	0.16389	0.463345	0.0989869	1.25376	Prss48	0.596205	-0.74612	2.46229	71.6725	29.108	4.86335
ENSMUSG00000020218	24117	Wif1	0.0709596	0.018604	0.108011	0.0817936	0.108801	0.00301566	0.0791512	0.206149	Wif1	0.0845606	-3.56387	0.144948	1.68089	11.5965	3.53562
ENSMUSG00000048015	11923	Neurod4	0.401274	0.0171065	0.0756698	0.11772	0.153007	0.0499127	0.0203107	0.047389	Neurod4	0.110299	-3.18051	0.184421	1.94445	10.5436	3.39829
ENSMUSG00000032387	71973	Rbpms2	0.63981	0.07366	0.0629446	0.31489	0.175077	0.0325639	0.190815	0.210238	Rbpms2	0.2125	-2.23447	0.150563	3.05222	20.2721	4.34142
ENSMUSG00000006342	71733	Susd2	7.38813	0.339825	2.88113	16.3372	1.18853	0.771188	3.64811	4.89001	Susd2	4.68052	2.22667	0.347426	3.50542	10.0897	3.33481
ENSMUSG00000066042	67219	Med18	2.73543	0.0398427	0.638877	1.27951	3.61851	0.697508	2.60181	0.919778	Med18	1.56641	0.64746	0.103663	1.17813	11.365	3.50652
ENSMUSG00000040490	70530	Lrfn2	0.080204	0.0162714	0.0788966	0.185186	0.0887007	0.0559974	0.0252636	0.345579	Lrfn2	0.109512	-3.19083	0.417092	8.01308	19.2118	4.26392
ENSMUSG00000028480	384009	Glipr2	1.97206	0.238044	0.315892	0.480513	1.343	0.092607	0.830935	1.07268	Glipr2	0.793217	-0.334212	0.0948316	1.40603	14.8266	3.89012
ENSMUSG00000027335	11550	Adra1d	0.439162	0.0503338	0.208733	1.01026	0.0259733	0.0122385	0.104583	0.267252	Adra1d	0.264817	-1.91693	0.292903	3.69769	12.6243	3.65813
ENSMUSG00000055926	623781	Gm14137	1.62065	0.134888	0.671255	4.17709	7.28536	1.3775	2.20212	1.24557	Gm14137	2.3393	1.22608	0.136154	3.39422	24.9292	4.63976
ENSMUSG00000097177	319673	9330159M07Rik	1.06028	0.0443885	0.245437	0.598197	0.190879	0.097136	0.085642	0.163955	9330159M07Rik	0.31074	-1.68622	0.275377	2.17584	7.90133	2.9821
ENSMUSG00000033540	15932	Idua	1.25506	0.179248	0.481399	6.85281	1.04535	0.946383	1.19079	2.36456	Idua	1.78945	0.839516	0.524074	8.11044	15.4758	3.95194
ENSMUSG00000040195	72243	Nemp1	0.696374	0.0726662	0.287952	0.368097	0.824942	0.0176685	0.165364	0.0615089	Nemp1	0.311822	-1.68121	0.0628836	0.825144	13.1218	3.71389
ENSMUSG00000037031	70423	Tspan15	0.874631	0.329194	0.191995	0.946491	0.400245	0.0921036	0.203459	0.720394	Tspan15	0.469814	-1.08984	0.303249	4.23525	13.9662	3.80387
ENSMUSG00000087184	108167931	Gm11650	6.93294	0.488619	0.162104	0.224164	0.941317	0.285134	0.232057	0.721913	Gm11650	1.24853	0.320232	0.186694	2.24689	12.0352	3.58918
ENSMUSG00000083307	245350	AA414768	4.70969	1.15246	5.18886	40.22	7.92924	5.12394	5.27781	21.4358	AA414768	11.3797	3.50839	0.445454	5.90636	13.2592	3.72892
ENSMUSG00000010067	56289	Rassf1	0.607441	0.173735	0.704466	0.0885608	0.332042	0.0187747	0.0572993	1.42603	Rassf1	0.426044	-1.23093	0.171278	12.5066	73.0194	6.19021
ENSMUSG00000020193	53604	Zpbp	0.0815547	0.0237576	0.0187661	0.0402236	0.0435891	0.00550149	0.012089	0.0396973	Zpbp	0.0331473	-4.91496	0.208761	2.71359	12.9986	3.70028
ENSMUSG00000027875	15360	Hmgcs2	0.429456	0.266131	0.0339581	0.743516	0.863884	0.0597311	0.514479	0.189037	Hmgcs2	0.387524	-1.36764	0.344418	11.1313	32.319	5.01431
ENSMUSG00000044006	68709	Cilp2	0.0161666	0.0282569	0.328106	1.06948	0.116649	0.137411	0.0335496	3.9139	Cilp2	0.70544	-0.503405	1.46292	59.9598	40.9864	5.35708
ENSMUSG00000030752	77035	Kdm8	1.96361	0.481904	0.0779881	0.20221	0.800606	0.445829	0.0558213	0.542676	Kdm8	0.57133	-0.807603	0.401141	6.15725	15.3493	3.9401
ENSMUSG00000061517	223227	Sox21	10.8402	0.490009	0.451568	3.43447	4.90727	3.65374	2.61806	2.11157	Sox21	3.56336	1.83324	0.39488	4.2061	10.6516	3.41299
ENSMUSG00000097073	320692	9430037G07Rik	1.38322	0.740099	0.327379	3.7349	2.07079	1.48761	0.995889	5.96848	9430037G07Rik	2.08854	1.0625	0.626717	8.7008	13.8832	3.79526
ENSMUSG00000026837	12831	Col5a1	0.248069	0.117515	0.000746866	0.00774601	0.0167283	0.00394113	0.0176412	0.0336768	Col5a1	0.055758	-4.16468	0.354657	6.14017	17.313	4.11378
ENSMUSG00000026556	93840	Vangl2	2.36752	0.127904	0.424333	2.13142	0.890373	0.841515	1.12556	2.02868	Vangl2	1.24216	0.312856	0.499575	3.41268	6.83115	2.77213
ENSMUSG00000026479	16782	Lamc2	0.423515	0.217527	0.0107711	0.0744739	0.0491437	0.0157883	0.0404754	0.170886	Lamc2	0.125323	-2.99628	0.417446	5.56811	13.3385	3.73753
ENSMUSG00000045573	18619	Penk	3.84812	3.6367	0.562172	7.80387	1.99096	1.74949	0.62679	6.42745	Penk	3.33069	1.73582	0.911886	12.0681	13.2342	3.7262
ENSMUSG00000086213	74333	A330040F15Rik	0.318892	0.0184039	0.127928	0.156802	0.211644	0.0741545	0.0546278	0.152949	A330040F15Rik	0.139425	-2.84244	0.204043	2.01277	9.86444	3.30224
ENSMUSG00000021900	26363	Btd	0.223294	0.277703	0.0871503	0.0946908	0.067132	0.138695	0.00891132	3.56235	Btd	0.55749	-0.842981	1.65483	200.421	121.112	6.9202
ENSMUSG00000099384	76634	1700110C19Rik	1.53385	1.31849	0.121506	1.96588	0.272149	0.17098	0.130455	0.730505	1700110C19Rik	0.780477	-0.357572	0.743929	10.8895	14.6378	3.87163
ENSMUSG00000074060	382105	Fbxw15	0.14354	0.0264092	0.109518	0.757235	0.0726811	0.0128426	0.250846	0.195092	Fbxw15	0.19602	-2.35092	0.180341	3.84598	21.3262	4.41455
ENSMUSG00000090698	381823	Apold1	0.0924637	0.0404032	3.37337	7.50701	2.27949	1.13957	1.27123	20.5944	Apold1	4.53724	2.18182	0.468444	9.21286	19.6669	4.2977
ENSMUSG00000017897	14049	Eya2	0.103781	0.114688	0.00323544	0.0429515	0.0233505	0.0352843	0.000694745	0.0140485	Eya2	0.0422543	-4.56476	1.30808	16.7482	12.8036	3.67848
ENSMUSG00000059327	13607	Eda	0.0403489	0.00924106	0.00026893	0.00111567	0.00803131	0.000473037	0.00173242	0.000898239	Eda	0.00776369	-7.00904	0.143964	2.33351	16.209	4.01872
ENSMUSG00000090160	78800	4930480K15Rik	0.33899	0.627357	0.462513	9.43387	0.91124	1.76268	0.413814	11.0712	4930480K15Rik	3.12771	1.64511	1.89252	23.5755	12.4572	3.63891
ENSMUSG00000030887	67983	Pdzd9	0.0203767	0.0178078	0.196929	1.59309	0.0735136	0.0519587	0.158575	1.84171	Pdzd9	0.494245	-1.0167	0.790358	9.8519	12.4651	3.63982
ENSMUSG00000010592	13164	Dazl	0.282456	0.101642	0.0963447	0.899302	0.269741	0.2542	0.129301	0.710634	Dazl	0.342952	-1.54392	0.651119	7.4151	11.3882	3.50947
ENSMUSG00000013611	66696	Snx31	0.695912	0.208747	0.137619	1.50557	0.737453	0.265493	0.786436	1.15655	Snx31	0.686722	-0.542201	0.329987	6.20536	18.8049	4.23303
ENSMUSG00000113429	100504101	Gm20063	0.384392	0.214622	0.149629	2.53648	1.47024	0.517308	0.254822	0.439451	Gm20063	0.745868	-0.423008	0.455097	9.33817	20.5191	4.35889
ENSMUSG00000037523	228607	Mavs	18.718	2.36967	3.85709	6.53981	2.31314	0.792244	1.74967	6.63292	Mavs	5.37157	2.42534	0.234548	2.74325	11.6959	3.54793
ENSMUSG00000020335	27274	Zfp354b	2.33962	0.758839	1.04896	2.41759	2.78455	1.84509	0.250271	3.19216	Zfp354b	1.82964	0.871557	0.49348	7.52979	15.2586	3.93155
ENSMUSG00000054115	27401	Skp2	0.811593	0.628348	0.07633	0.709751	0.471624	0.222226	0.0989072	0.518684	Skp2	0.442183	-1.17729	0.622705	7.2713	11.677	3.54559
ENSMUSG00000041605	67313	Inava	1.22113	0.259315	0.170957	2.09335	0.377419	0.194004	0.876293	1.0407	Inava	0.779146	-0.360034	0.363193	6.71625	18.4923	4.20885
ENSMUSG00000052688	226421	Rab7b	0.995332	0.0850516	0.0769543	0.141888	0.30855	0.15792	0.0459011	0.142795	Rab7b	0.244299	-2.03328	0.298632	2.47737	8.29571	3.05237
ENSMUSG00000059326	12982	Csf2ra	14.6826	19.0507	1.55961	43.5936	7.06276	14.7058	1.53722	18.8299	Csf2ra	15.1278	3.91913	1.68984	20.1005	11.8949	3.57227
ENSMUSG00000066537	269902	Vmn2r57	0.278101	0.04312	0.0888669	0.184334	0.161824	0.144876	0.0209441	0.173748	Vmn2r57	0.136977	-2.868	0.525159	5.18505	9.87328	3.30353
ENSMUSG00000028766	11647	Alpl	0.116898	0.0454046	0.079501	0.334153	0.124959	0.00367998	0.0741251	0.0244574	Alpl	0.100397	-3.31621	0.208931	2.26654	10.8483	3.43939
ENSMUSG00000056854	18994	Pou3f4	22.2306	6.71146	3.59378	17.1777	15.6515	8.1078	3.43907	13.3082	Pou3f4	11.2775	3.49538	0.409961	4.32477	10.5492	3.39906
ENSMUSG00000090691	100042100	Gm3667	0.242569	0.0192715	0.0532791	0.0663092	0.132594	0.00937161	0.0343219	0.0177955	Gm3667	0.0719389	-3.79708	0.0750634	0.881526	11.7437	3.55382
ENSMUSG00000001844	72881	Zdhhc4	4.31826	1.5063	0.886611	6.20454	2.10618	1.93758	0.807681	4.24756	Zdhhc4	2.75184	1.4604	0.634385	6.1285	9.66054	3.2721
ENSMUSG00000039194	19771	Rlbp1	1.82639	0.424503	0.300442	0.292124	1.1566	0.148631	0.574577	2.00699	Rlbp1	0.841282	-0.249339	0.180467	2.23265	12.3715	3.62895
ENSMUSG00000078853	16145	Igtp	2.2086	2.26471	0.853792	5.07686	0.478081	2.30274	0.137501	12.9515	Igtp	3.28423	1.71555	2.92103	50.0692	17.141	4.09938
ENSMUSG00000038292	384619	Ccdc155	3.549	0.573643	0.354817	1.68385	2.19417	0.983446	1.11976	1.93029	Ccdc155	1.54862	0.630984	0.304922	3.23476	10.6085	3.40715
ENSMUSG00000031503	12827	Col4a2	0.255716	0.00757549	0.0661818	0.071246	0.248099	0.0722046	0.185285	0.166488	Col4a2	0.1341	-2.89862	0.160328	0.987533	6.15946	2.6228
ENSMUSG00000040158	76281	Tax1bp3	3.26956	0.510241	0.526639	1.36549	3.72125	1.52184	0.444263	1.22502	Tax1bp3	1.57304	0.653552	0.282509	2.67513	9.46917	3.24324
ENSMUSG00000045404	217826	Kcnk13	0.209664	0.0863503	0.0512393	0.0990375	0.302854	0.00204837	0.0737675	0.0116688	Kcnk13	0.104579	-3.25734	0.209307	1.04551	4.99512	2.32052
ENSMUSG00000032180	17083	Tmed1	16.9637	2.68152	0.46599	2.10892	3.90079	1.63932	5.86727	9.40934	Tmed1	5.3796	2.4275	0.289164	3.06469	10.5984	3.40578
ENSMUSG00000097328	21944	Tnfsf12	0.394399	0.0215422	0.821883	0.271781	0.35572	0.0838065	0.127886	0.537091	Tnfsf12	0.326764	-1.61368	0.145109	2.26522	15.6105	3.96445
ENSMUSG00000001943	57276	Vsig2	4.37379	2.50647	0.369574	3.06639	5.57596	3.20971	0.198397	0.848649	Vsig2	2.51862	1.33263	0.57435	6.28731	10.9468	3.45244
ENSMUSG00000062300	19294	Nectin2	0.573374	0.293319	0.277066	0.441545	0.643276	0.0356597	0.580433	1.10598	Nectin2	0.493832	-1.01791	0.2835	1.74955	6.17123	2.62556
ENSMUSG00000031887	71609	Tradd	7.24102	6.14824	0.307406	2.32552	2.13759	1.20866	1.41726	9.27098	Tradd	3.75708	1.90961	0.707259	7.05324	9.97264	3.31797
ENSMUSG00000047003	22701	Zfp41	6.58663	2.59502	2.80016	10.877	3.96045	0.978958	1.85799	4.79253	Zfp41	4.30609	2.10638	0.320583	3.23192	10.0814	3.33362
ENSMUSG00000046718	69550	Bst2	0.369595	0.0645997	0.85726	1.7041	0.88893	0.188486	0.997097	1.90886	Bst2	0.872366	-0.196995	0.193411	1.95113	10.088	3.33457
ENSMUSG00000060962	73712	Dmkn	1.90035	0.023896	0.277469	0.219255	0.197294	0.116204	0.730575	0.695071	Dmkn	0.520015	-0.943375	0.300783	0.8708	2.89511	1.53362
ENSMUSG00000041671	232491	Pyroxd1	0.793062	0.740066	0.344252	3.23353	1.30934	0.468426	0.390527	1.37761	Pyroxd1	1.0821	0.113836	0.645467	6.46025	10.0087	3.32318
ENSMUSG00000027198	14043	Ext2	0.167713	0.128008	0.161377	0.369975	0.462384	0.288836	0.427837	8.80852	Ext2	1.35183	0.434916	0.693961	11.4406	16.4859	4.04316
ENSMUSG00000049134	18175	Nrap	0.152105	0.268811	0.0163334	0.304919	0.0772319	0.13503	0.01929	0.308232	Nrap	0.160244	-2.64166	1.75782	17.3237	9.85517	3.30088
ENSMUSG00000073176	78619	Zfp449	1.63889	0.300402	0.29661	2.2395	1.91922	1.46083	1.44578	2.52626	Zfp449	1.47844	0.564074	0.472227	4.64884	9.8445	3.29932
ENSMUSG00000050808	269328	Muc15	0.149616	0.0227397	0.0314337	0.143444	0.0625824	0.0552908	0.168744	0.461957	Muc15	0.136976	-2.868	0.517737	3.65051	7.05089	2.8178
ENSMUSG00000024769	240505	Cdc42bpg	0.560844	0.269306	0.309727	0.345939	0.333522	0.157154	0.0703447	1.31303	Cdc42bpg	0.419983	-1.2516	0.475686	9.89126	20.7937	4.37807
ENSMUSG00000031486	78560	Adgra2	0.159398	0.666463	0.05437	1.50371	0.112757	0.866026	0.0194581	2.0783	Adgra2	0.682559	-0.550974	5.93079	67.2328	11.3362	3.50287
ENSMUSG00000010021	286942	Kif19a	0.373342	0.717801	0.0225508	2.92821	0.331116	0.809187	0.590764	1.94328	Kif19a	0.964531	-0.0521012	2.18323	66.5694	30.4913	4.93032
ENSMUSG00000029534	64213	St7	0.314582	0.0669733	0.0795493	0.233285	0.139377	0.10052	0.0804996	0.373353	St7	0.173517	-2.52685	0.467055	3.78527	8.10454	3.01873
ENSMUSG00000075302	66748	Erich2	0.490718	0.0902845	0.160461	0.0369821	1.00721	0.137986	0.111024	1.03616	Erich2	0.383853	-1.38137	0.160492	4.78164	29.7937	4.89693
ENSMUSG00000033906	108672	Zdhhc15	0.10146	0.0169628	0.0281377	0.168021	0.152782	0.140981	0.107108	0.229258	Zdhhc15	0.118089	-3.08206	0.54497	4.05591	7.44244	2.89578
ENSMUSG00000072066	211378	6720489N17Rik	0.206782	0.0879141	0.394284	2.39754	0.282275	0.237511	0.707472	3.36449	6720489N17Rik	0.959783	-0.0592198	0.633285	5.41819	8.55569	3.09688
ENSMUSG00000029311	114664	Hsd17b11	0.581291	0.231496	0.138668	0.656397	0.579588	0.375249	0.305396	1.34197	Hsd17b11	0.526257	-0.92616	0.522843	4.56389	8.72899	3.12582
ENSMUSG00000042659	66412	Arrdc4	1.99014	0.810519	2.4182	3.38919	4.91439	1.46164	0.340827	2.35447	Arrdc4	2.20992	1.144	0.352343	4.15482	11.792	3.55973
ENSMUSG00000046834	16678	Krt1	2.40229	1.0786	4.36645	10.1617	7.15607	0.636913	8.02683	10.9203	Krt1	5.59365	2.48379	0.268996	1.84385	6.85457	2.77707
ENSMUSG00000001123	16859	Lgals9	0.323068	0.197636	0.244577	1.23052	0.822351	0.173911	0.368743	0.747376	Lgals9	0.513522	-0.961501	0.411614	3.52901	8.57359	3.0999
ENSMUSG00000100017	100503842	2410022M11Rik	9.47698	4.33055	1.19725	2.23507	3.57545	0.842365	2.4423	11.0969	2410022M11Rik	4.3996	2.13737	0.346276	3.20522	9.25627	3.21043
ENSMUSG00000031210	76206	Gpr165	8.91234	3.79005	2.49938	18.7436	7.12921	2.06289	10.899	13.5496	Gpr165	8.44825	3.07865	0.357308	4.37124	12.2338	3.6128
ENSMUSG00000081666	629967	Gm11677	2.42433	0.211869	0.117149	0.728994	0.728859	0.618181	1.38354	1.17385	Gm11677	0.923346	-0.115056	0.46777	3.53562	7.55846	2.91809
ENSMUSG00000073154	319472	9330158H04Rik	0.197211	0.120242	0.0702849	0.112954	0.0827303	0.0334131	0.0312723	0.340501	9330158H04Rik	0.123576	-3.01653	0.506798	6.24768	12.3278	3.62384
ENSMUSG00000030443	213011	Zfp583	1.30233	1.23078	0.804933	4.72055	1.24745	0.836637	0.628521	4.81489	Zfp583	1.94826	0.962187	0.807868	6.7626	8.37092	3.06539
ENSMUSG00000074506	100042355	Gm10705	6.68694	5.39436	1.98847	4.12462	7.42295	3.06044	1.86806	21.1701	Gm10705	6.46449	2.69254	0.609498	6.70348	10.9984	3.45922
ENSMUSG00000040282	399568	BC052040	0.48151	0.292779	0.109665	0.39116	0.722009	0.278629	0.226762	1.05429	BC052040	0.4446	-1.16942	0.496975	4.10809	8.26618	3.04722
ENSMUSG00000034320	13521	Slc26a2	1.90502	1.22789	1.0337	8.32295	1.95604	1.829	1.25431	6.609	Slc26a2	3.01724	1.59323	0.789805	6.66032	8.43287	3.07602
ENSMUSG00000050994	215772	Adgb	0.226876	0.0560008	0.0443546	0.270803	0.0666468	0.0264967	0.100634	0.113207	Adgb	0.113127	-3.14398	0.322202	3.61517	11.2202	3.48803
ENSMUSG00000057899	435529	Adgrf2	0.302504	0.143068	0.0343943	0.178358	0.714726	0.0967974	0.114475	0.097647	Adgrf2	0.210246	-2.24985	0.304191	3.01934	9.92581	3.31118
ENSMUSG00000044250	239647	Pced1b	0.321866	0.135794	0.129541	0.568214	0.222794	0.222053	0.0788426	0.519485	Pced1b	0.274824	-1.86342	0.709284	5.48762	7.73685	2.95175
ENSMUSG00000020847	380714	Rph3al	0.233465	0.0365716	0.103236	0.33556	0.145677	0.0917306	0.16226	0.337706	Rph3al	0.180776	-2.46773	0.393166	2.66583	6.78041	2.76137
ENSMUSG00000090799	546611	Klhl33	2.71742	2.3169	0.14092	1.16922	3.01285	2.43366	0.605193	3.38033	Klhl33	1.97206	0.979705	0.830185	6.94131	8.36116	3.0637
ENSMUSG00000022112	103978	Gpc5	0.0155215	0.00057722	0.00542576	0.0163852	0.0148929	0.00322802	0.0163624	0.00293155	Gpc5	0.00941558	-6.73073	0.126969	1.59953	12.5978	3.6551
ENSMUSG00000024066	22436	Xdh	0.026766	0.021832	0.0241432	0.0572337	0.158794	0.0879674	0.0111091	0.141119	Xdh	0.0661206	-3.91876	0.684817	7.53679	11.0055	3.46016
ENSMUSG00000023224	12258	Serping1	1.88219	0.34954	1.52343	4.83435	1.061	0.799899	0.280743	0.797428	Serping1	1.44107	0.527143	0.469809	3.00687	6.40019	2.67812
ENSMUSG00000045655	219170	Fam216b	7.2294	4.01346	1.7467	2.67279	4.59636	0.755502	2.10591	8.03379	Fam216b	3.89424	1.96134	0.359764	2.67253	7.42858	2.89309
ENSMUSG00000055415	319767	Atp10b	0.171554	0.0349521	0.0152574	0.31648	0.0999892	0.0518853	0.122312	0.0390698	Atp10b	0.106438	-3.23192	0.361323	10.5311	29.1458	4.86522
ENSMUSG00000017607	217169	Tns4	2.30326	13.7051	0.00483905	3.82429	0.337198	5.14107	0.109104	0.78389	Tns4	3.27609	1.71197	10.5984	398.741	37.6228	5.23353
ENSMUSG00000056313	69068	Tcim	1.04929	0.573126	0.190139	7.0992	0.157731	0.111483	2.78995	1.79938	Tcim	1.72129	0.783488	0.626497	18.9909	30.3128	4.92186
ENSMUSG00000037752	381560	Xkr8	6.75909	1.29764	1.30047	3.5347	4.38966	0.841374	2.51967	2.1219	Xkr8	2.84556	1.50871	0.191828	1.78007	9.27952	3.21405
ENSMUSG00000045761	320159	Togaram2	0.251682	0.0549879	0.0770247	0.0546581	0.615421	0.0320882	0.0413488	0.040621	Togaram2	0.145979	-2.77617	0.135311	0.84601	6.25234	2.6444
ENSMUSG00000031015	20947	Swap70	0.493944	0.170661	0.333047	0.207249	0.0966984	0.0358	0.0516499	0.645808	Swap70	0.254357	-1.97507	0.357865	6.56292	18.3391	4.19685
ENSMUSG00000032415	70348	Ube2cbp	0.166605	0.00262343	0.0812321	0.0285844	0.0758098	0.010206	0.113691	0.0411824	Ube2cbp	0.0649917	-3.9436	0.0751866	0.357059	4.74897	2.24761
ENSMUSG00000097321	625175	1700028E10Rik	0.0876447	0.0260749	0.0144176	0.482234	0.42384	0.0855902	0.253476	0.0270875	1700028E10Rik	0.175046	-2.5142	0.249723	16.7772	67.1833	6.07003
ENSMUSG00000027330	12531	Cdc25b	1.37281	0.143252	0.267328	0.349136	0.73921	0.47022	0.563402	1.6535	Cdc25b	0.694857	-0.525213	0.37023	2.12043	5.72734	2.51786
ENSMUSG00000020473	11568	Aebp1	2.8699	8.68651	1.28532	14.7337	5.85031	6.14787	1.21051	19.2245	Aebp1	7.50108	2.9071	2.03882	13.6722	6.70595	2.74544
ENSMUSG00000029735	29807	Tpk1	0.0515537	0.0386178	0.00640589	0.243605	0.100967	0.0525828	0.0278928	0.016047	Tpk1	0.067209	-3.8952	0.634936	19.3018	30.3996	4.92598
ENSMUSG00000100164	67170	2610306M01Rik	35.7991	7.74694	17.1341	4.32868	29.794	16.2283	5.42446	139.403	2610306M01Rik	31.9824	4.9992	0.380542	12.9758	34.0983	5.09163
ENSMUSG00000085998	331578	AW822252	0.152706	0.0988544	0.0437277	1.22449	0.408089	0.326891	0.269952	0.273849	AW822252	0.34982	-1.51532	0.724191	14.5085	20.0341	4.32439
ENSMUSG00000004631	20392	Sgce	0.425443	0.0823082	0.315436	0.810551	0.863126	0.334009	0.722829	1.15055	Sgce	0.588031	-0.766036	0.29022	2.08067	7.16929	2.84183
ENSMUSG00000073787	100126795	Gm10575	0.0376176	0.032875	0.109066	1.20657	0.158333	0.0959212	0.175647	0.455356	Gm10575	0.283923	-1.81643	0.739873	6.82761	9.22808	3.20603
ENSMUSG00000046814	320415	Gchfr	1.84495	1.20926	0.990574	1.2842	1.2326	0.0435596	0.558353	0.537643	Gchfr	0.962643	-0.0549274	0.345392	1.12966	3.27067	1.70959
ENSMUSG00000008136	14200	Fhl2	0.36816	0.0307755	0.06652	0.102683	0.179021	0.146938	0.116264	0.27385	Fhl2	0.160526	-2.63912	0.452191	1.94953	4.3113	2.10812
ENSMUSG00000031659	11513	Adcy7	0.191153	0.165257	0.0615794	0.280187	0.0692099	0.0209644	0.181282	0.544053	Adcy7	0.189211	-2.40193	0.583719	3.77557	6.46813	2.69335
ENSMUSG00000078779	22717	Zfp59	2.3554	0.417487	0.39756	1.6626	3.38309	2.05277	0.853681	1.1137	Zfp59	1.52953	0.613093	0.39201	2.74329	6.99802	2.80695
ENSMUSG00000059323	72749	Tonsl	0.83924	0.963094	0.270358	1.63141	1.29469	3.04064	0.0967567	2.17544	Tonsl	1.28895	0.3662	1.74806	14.2589	8.15697	3.02803
ENSMUSG00000062075	16907	Lmnb2	3.90146	1.9778	1.46259	2.50498	4.09906	1.48694	1.36142	7.3277	Lmnb2	3.01524	1.59227	0.434846	3.54756	8.1582	3.02825
ENSMUSG00000023341	17858	Mx2	0.0231141	0.0484801	0.00893537	0.973055	0.038915	0.125736	0.00479673	0.0149223	Mx2	0.154744	-2.69204	2.66423	56.0051	21.0211	4.39377
ENSMUSG00000085316	320975	D330050G23Rik	0.365059	0.0490823	1.12175	1.68881	0.360214	0.270508	0.398218	1.28415	D330050G23Rik	0.692225	-0.530687	0.442707	2.36513	5.34243	2.4175
ENSMUSG00000037735	72669	2810032G03Rik	0.722714	0.177558	0.322582	1.50116	0.603844	0.266436	0.686657	0.768262	2810032G03Rik	0.631152	-0.663942	0.343458	2.88621	8.4034	3.07097
ENSMUSG00000030047	232201	Arhgap25	0.0110843	0.0415151	0.0443796	0.136496	0.00190424	0.00538359	0.00164304	0.268348	Arhgap25	0.0638441	-3.9693	3.28628	83.1998	25.3173	4.66205
ENSMUSG00000021286	68520	Zfyve21	2.08754	0.424537	1.08488	0.526392	3.03935	0.290144	1.49854	2.82891	Zfyve21	1.47254	0.558304	0.149414	1.18649	7.94093	2.98931
ENSMUSG00000098120	546100	Gm5914	0.0989718	0.0629048	0.0608685	0.198405	0.108201	0.0305901	0.0280077	0.0726085	Gm5914	0.0825696	-3.59824	0.459149	2.92601	6.37267	2.6719
ENSMUSG00000045980	320534	Tmem104	0.965758	0.0798849	0.541572	0.856468	0.618933	0.577644	0.934046	2.06546	Tmem104	0.829971	-0.268868	0.508004	1.89638	3.73299	1.90033
ENSMUSG00000097574	320295	C920006O11Rik	0.837927	0.418449	0.269936	5.67918	2.11131	0.610466	5.42371	1.6744	C920006O11Rik	2.12817	1.08961	0.394264	10.6739	27.0729	4.75878
ENSMUSG00000086784	664994	Isoc2a	0.268609	0.260827	0.0173063	0.263252	2.03863	1.15676	0.142454	0.231216	Isoc2a	0.547382	-0.86938	0.769226	8.41721	10.9424	3.45186
ENSMUSG00000021187	74413	Tc2n	0.0356152	0.132989	0.00938728	0.262869	0.0350427	0.101823	0.0117584	0.203801	Tc2n	0.0991607	-3.33409	3.31987	22.6675	6.82783	2.77143
ENSMUSG00000044037	235633	Als2cl	0.108802	0.390347	0.0940818	2.49105	0.0344321	0.165486	0.106953	3.10541	Als2cl	0.81207	-0.300324	4.19693	27.7564	6.6135	2.72541
ENSMUSG00000035004	80719	Igsf6	0.259026	0.0787373	0.0326522	0.3838	0.514649	0.325459	0.303827	0.21812	Igsf6	0.264534	-1.91848	0.468183	6.23605	13.3197	3.73549
ENSMUSG00000056947	17116	Mab21l1	3.56204	2.65639	4.0392	3.90357	6.96802	2.09915	0.689928	6.97554	Mab21l1	3.86173	1.94925	0.523502	5.53848	10.5797	3.40322
ENSMUSG00000054381	269997	Zfp747	17.3773	8.65278	5.37023	14.0423	10.8133	3.14868	5.06687	12.0123	Zfp747	9.56046	3.25708	0.394561	2.49279	6.31789	2.65944
ENSMUSG00000022843	12724	Clcn2	1.26455	2.83974	0.425419	3.01632	1.15497	1.56462	0.481664	8.82263	Clcn2	2.44624	1.29057	1.80017	12.7036	7.05689	2.81903
ENSMUSG00000021876	58809	Rnase4	0.85548	0.0137179	0.758505	0.692271	1.49126	0.333546	1.51473	0.253345	Rnase4	0.739106	-0.436148	0.119852	0.539967	4.5053	2.17162
ENSMUSG00000041633	207474	Kctd12b	7.51726	3.55159	1.81116	4.76991	5.7988	4.04485	2.5017	13.3052	Kctd12b	5.41256	2.43631	0.584995	3.97605	6.79673	2.76484
ENSMUSG00000108530	100505025	4930429H19Rik	5.57984	2.96449	0.8077	2.2667	3.42898	1.42071	0.943703	3.13416	4930429H19Rik	2.56829	1.36081	0.472805	3.06375	6.47994	2.69598
ENSMUSG00000035285	269854	Nat14	17.7183	11.3877	3.26348	13.9369	14.6669	4.38968	9.89318	18.7868	Nat14	11.7554	3.55525	0.471	3.08476	6.54939	2.71136
ENSMUSG00000018995	244141	Nars2	0.402182	0.169805	0.206962	0.43139	0.47486	0.230854	0.250387	1.03521	Nars2	0.400206	-1.32118	0.45418	3.10942	6.84622	2.77531
ENSMUSG00000021583	80898	Erap1	0.0860289	0.0269887	0.0341095	0.0574862	0.0928452	0.0824963	0.0755321	0.523354	Erap1	0.122355	-3.03085	0.601127	4.30712	7.16508	2.84098
ENSMUSG00000023015	26934	Racgap1	0.952989	0.126088	0.832943	1.1493	1.19626	0.819691	0.59488	1.63615	Racgap1	0.913538	-0.130463	0.408758	2.0651	5.05213	2.33689
ENSMUSG00000021508	57266	Cxcl14	5.31096	1.41203	3.35435	6.89784	3.8321	2.69577	2.23535	8.49936	Cxcl14	4.27972	2.09752	0.484671	2.92932	6.04393	2.59549
ENSMUSG00000035916	237523	Ptprq	0.0203976	0.0590805	0.00337939	0.112156	0.0126152	0.0217955	0.0538194	0.330154	Ptprq	0.0766748	-3.7051	2.31207	19.6614	8.50379	3.08811
ENSMUSG00000029154	231293	Cwh43	0.117408	0.0916904	0.282463	0.681051	0.168229	0.161367	0.129601	1.63691	Cwh43	0.40859	-1.29127	0.870085	7.52076	8.6437	3.11165
ENSMUSG00000020411	214112	Nipal4	3.08774	0.169005	0.112138	1.16302	0.372098	0.186288	0.294303	0.0312122	Nipal4	0.676975	-0.562825	0.277689	5.2387	18.8654	4.23767
ENSMUSG00000050945	240186	Zfp438	0.26548	0.137549	0.156691	0.524594	0.21322	0.132166	0.155442	0.596811	Zfp438	0.272744	-1.87438	0.568986	3.59369	6.31596	2.659
ENSMUSG00000035234	70681	Abraxas1	2.22018	0.524399	0.637904	0.977353	0.541203	0.318764	0.879455	3.19595	Abraxas1	1.1619	0.216488	0.412594	2.58307	6.26056	2.64629
ENSMUSG00000036560	243914	Lgi4	0.857226	0.303228	0.216977	6.11685	0.466349	0.0867397	1.62011	0.148237	Lgi4	1.22696	0.295093	0.269865	14.1414	52.4017	5.71154
ENSMUSG00000035697	70719	Arhgap45	0.0239505	0.125586	0.0617246	0.672175	0.0288022	0.0407142	0.00828382	0.219049	Arhgap45	0.147536	-2.76086	3.32857	18.6664	5.60795	2.48747
ENSMUSG00000005980	13419	Dnase1	1.84255	3.62308	0.296787	24.4707	0.923253	3.19748	1.31441	4.21295	Dnase1	4.98515	2.31764	2.7148	42.8287	15.776	3.97966
ENSMUSG00000020650	12033	Bcap29	0.877334	0.236643	0.620216	0.998799	0.89224	0.308409	0.696802	1.54711	Bcap29	0.772194	-0.372964	0.307693	1.91535	6.22488	2.63805
ENSMUSG00000059049	329872	Frem1	0.0513317	0.483418	0.00962564	0.253417	0.0819998	0.253967	0.0095396	0.401877	Frem1	0.193147	-2.37223	6.25735	34.2273	5.46993	2.45152
ENSMUSG00000032487	19225	Ptgs2	1.93426	1.21103	0.237156	3.47241	0.347177	0.294458	0.524222	0.722221	Ptgs2	1.09287	0.128118	0.737122	8.0098	10.8663	3.44179
ENSMUSG00000056972	27385	Magel2	5.87704	0.223309	5.77859	1.22937	3.10359	0.608122	7.07913	9.32047	Magel2	4.15245	2.05396	0.116969	0.764679	6.53743	2.70872
ENSMUSG00000089706	78603	B230216N24Rik	0.365201	0.241315	0.0301295	0.357124	0.342776	0.295267	0.258788	0.46723	B230216N24Rik	0.294729	-1.76254	0.761087	6.82921	8.97297	3.16559
ENSMUSG00000078532	67149	Nkain1	1.99259	0.40802	0.82454	1.18664	1.59749	0.401559	1.19093	1.57884	Nkain1	1.14758	0.198589	0.228069	1.38244	6.06149	2.59967
ENSMUSG00000033703	234730	Fuk	2.15566	1.6413	0.32534	1.26681	0.724435	0.592341	0.857933	5.06152	Fuk	1.57817	0.65825	0.789526	4.89674	6.20212	2.63276
ENSMUSG00000045100	67582	Slc25a26	0.342424	0.180344	0.347369	0.697808	0.30816	0.192748	0.14471	0.865599	Slc25a26	0.384895	-1.37746	0.576074	3.99521	6.93524	2.79395
ENSMUSG00000029552	21753	Tes	0.0756162	0.310082	0.0787	1.27098	0.22034	0.232365	0.0271595	0.262862	Tes	0.309763	-1.69076	2.57765	12.9141	5.01001	2.32481
ENSMUSG00000024530	225655	Prelid3a	5.87229	1.03606	4.00245	4.40458	4.25803	1.53164	1.0251	2.11751	Prelid3a	3.03096	1.59977	0.268069	1.58307	5.90545	2.56205
ENSMUSG00000024969	13728	Mark2	13.9251	10.1706	3.47498	9.38829	84.6524	33.6089	3.91561	15.0484	Mark2	21.773	4.44447	0.563699	3.27243	5.80528	2.53737
ENSMUSG00000067872	399599	Ccdc87	7.37082	8.30535	2.35038	15.601	7.01918	13.6748	1.28115	15.1573	Ccdc87	8.845	3.14486	1.5375	9.23432	6.00608	2.58642
ENSMUSG00000068115	78177	Ninl	0.0609233	0.0295791	0.025078	0.0678502	0.119394	0.0402755	0.0479967	0.103792	Ninl	0.0618611	-4.01482	0.411423	2.43402	5.91611	2.56465
ENSMUSG00000036246	78816	Gmip	1.33635	0.721102	0.294705	2.8767	0.150999	0.0152464	1.46107	0.289509	Gmip	0.89321	-0.162928	0.320288	4.97971	15.5476	3.95862
ENSMUSG00000024376	13824	Epb41l4a	0.535823	0.315125	0.331114	1.58419	0.713261	0.651163	0.513436	1.95987	Epb41l4a	0.825498	-0.276664	0.750526	4.30079	5.73038	2.51863
ENSMUSG00000049511	15551	Htr1b	1.45293	0.224075	1.65197	1.15649	4.6508	1.74345	2.52743	7.06952	Htr1b	2.55958	1.35591	0.264547	1.74859	6.60974	2.72459
ENSMUSG00000056220	18783	Pla2g4a	0.0781695	0.0549656	0.0121569	0.028819	0.109132	0.0381848	0.0149168	0.0522059	Pla2g4a	0.0485688	-4.36383	0.526527	2.9352	5.57463	2.47888
ENSMUSG00000023826	50873	Prkn	0.0129628	0.00422706	0.0118733	0.0230771	0.0287344	0.0133202	0.0136512	0.0355981	Prkn	0.0179305	-5.80144	0.394827	2.27565	5.76366	2.52699
ENSMUSG00000027204	14118	Fbn1	0.380479	0.139585	0.0159874	0.0491716	0.157777	0.0756366	0.0414325	0.0791776	Fbn1	0.117406	-3.09042	0.423127	2.49332	5.89261	2.55891
ENSMUSG00000074682	67917	Zcchc3	14.1722	9.96224	6.40168	21.9255	46.8687	6.41577	22.1779	20.5739	Zcchc3	18.5622	4.2143	0.419914	2.17632	5.18276	2.37372
ENSMUSG00000059659	791299	Gm10069	0.067841	0.00961427	0.540462	0.378589	0.224907	0.208832	0.0361478	0.221948	Gm10069	0.211043	-2.24439	0.535123	3.42025	6.39151	2.67616
ENSMUSG00000056155	244551	Nanos3	0.226603	0.126022	0.0398179	0.227131	0.123867	0.0875478	0.406129	0.914333	Nanos3	0.268931	-1.89469	0.631462	3.97779	6.29933	2.6552
ENSMUSG00000035914	102657	Cd276	0.858649	0.431643	0.337808	0.525529	1.42552	0.258344	0.484898	0.92594	Cd276	0.656041	-0.608141	0.341965	1.73263	5.0667	2.34105
ENSMUSG00000025938	240726	Slco5a1	0.133224	0.0639532	0.0453355	0.304683	0.0597972	0.0271128	0.166467	0.175651	Slco5a1	0.122028	-3.03472	0.466728	3.8879	8.33012	3.05834
ENSMUSG00000030725	67164	Lipt2	14.7318	7.72468	4.8188	23.0578	13.8321	8.76506	7.81935	17.6497	Lipt2	12.2999	3.62058	0.579015	3.52107	6.08115	2.60434
ENSMUSG00000040860	230872	Crocc	0.840569	0.970042	0.262975	1.10177	0.30779	0.819792	0.064296	1.53059	Crocc	0.737228	-0.439817	1.90876	13.9975	7.33331	2.87447
ENSMUSG00000024395	225341	Lims2	1.75854	1.1327	1.41627	5.64696	2.34975	1.48363	1.28742	4.24161	Lims2	2.41461	1.27179	0.637758	3.64093	5.70896	2.51323
ENSMUSG00000035704	381903	Alg8	0.21846	1.20579	0.011112	1.04874	0.553081	1.49524	0.172991	0.881474	Alg8	0.698362	-0.517953	4.1115	49.7374	12.0971	3.59659
ENSMUSG00000020381	68067	Mrnip	0.539206	0.483309	0.334045	1.15483	0.598555	0.235029	0.425595	1.39094	Mrnip	0.64519	-0.632205	0.644498	3.36267	5.21751	2.38336
ENSMUSG00000085069	100042178	Prdm16os	8.259	3.32682	0.639827	4.14742	2.08991	1.57561	1.23651	1.84321	Prdm16os	2.88979	1.53096	0.578361	3.98638	6.89254	2.78504
ENSMUSG00000038712	75007	Mindy1	5.80321	2.7067	1.74348	5.82473	4.20455	3.03959	3.18884	10.2295	Mindy1	4.59257	2.1993	0.594671	3.27438	5.50621	2.46106
ENSMUSG00000029869	13848	Ephb6	2.19656	0.316499	2.22176	2.09909	1.0604	0.936849	0.890438	3.78664	Ephb6	1.68853	0.755768	0.513788	2.59867	5.05787	2.33853
ENSMUSG00000022935	14805	Grik1	0.0407993	0.0277903	0.0562458	0.237548	0.0804507	0.0591566	0.0245911	0.0919953	Grik1	0.0773221	-3.69297	0.708232	3.98219	5.62272	2.49127
ENSMUSG00000062031	212974	Pgghg	1.24474	0.922994	0.200495	7.93956	2.81235	1.89156	0.998032	0.395711	Pgghg	2.05068	1.0361	0.707052	19.9981	28.2838	4.8219
ENSMUSG00000036502	245386	Tmem255a	0.753901	0.277607	1.98318	2.56838	1.3039	0.223197	1.20416	1.83884	Tmem255a	1.26915	0.343859	0.269701	1.41108	5.23201	2.38737
ENSMUSG00000025612	12013	Bach1	0.739399	0.342626	0.471959	1.06859	0.525238	0.339079	0.588793	2.42561	Bach1	0.812662	-0.299272	0.554478	3.1919	5.75658	2.52521
ENSMUSG00000028671	74246	Gale	3.74777	3.856	2.26054	11.2962	2.49322	7.18428	0.496437	9.18051	Gale	5.06436	2.34038	1.9552	11.7449	6.00702	2.58665
ENSMUSG00000029408	56325	Abcb9	1.14275	0.120686	0.520502	0.775142	0.759776	0.487117	0.888408	1.24259	Abcb9	0.742121	-0.430274	0.373371	1.44394	3.86731	1.95133
ENSMUSG00000035595	69770	1600002K03Rik	0.96709	0.845165	1.35003	0.861638	1.163	0.821995	0.445987	13.1806	1600002K03Rik	2.45444	1.2954	0.790358	15.0961	19.1003	4.25552
ENSMUSG00000042121	231637	Ssh1	3.25345	2.54475	2.1559	7.30287	5.83371	2.48915	2.61725	7.87316	Ssh1	4.25878	2.09044	0.604427	3.19779	5.29061	2.40343
ENSMUSG00000020774	11484	Aspa	2.58214	0.722785	1.5986	4.58832	5.33149	0.882799	3.95655	1.93243	Aspa	2.69939	1.43263	0.222749	1.67931	7.53902	2.91438
ENSMUSG00000048216	64450	Gpr85	13.6127	4.03462	5.50419	9.42782	10.4552	5.4276	6.64827	17.479	Gpr85	9.07367	3.18169	0.407759	2.17098	5.32416	2.41255
ENSMUSG00000035357	55983	Pdzrn3	0.132669	0.154892	0.0220372	0.281539	0.103454	0.196456	0.0365658	0.183177	Pdzrn3	0.138849	-2.84841	1.53324	8.89257	5.79986	2.53602
ENSMUSG00000024846	73720	Cst6	2.74568	1.31655	3.56936	1.85096	1.60711	0.289136	0.857213	4.07853	Cst6	2.03932	1.02809	0.329705	2.63823	8.00181	3.00033
ENSMUSG00000043987	214552	Cep164	0.415786	0.59947	0.0870328	0.514701	0.281113	0.50812	0.119289	1.49677	Cep164	0.502785	-0.991987	1.62465	9.23066	5.68162	2.5063
ENSMUSG00000036923	216021	Stox1	0.158719	0.0585659	0.109079	0.682314	0.195113	0.158889	0.393426	0.537956	Stox1	0.286758	-1.8021	0.591668	3.81129	6.44161	2.68742
ENSMUSG00000025870	56795	Arl10	2.24499	0.744191	1.83298	4.73323	4.42204	3.25705	3.01222	8.0589	Arl10	3.5382	1.82302	0.534019	2.62883	4.92272	2.29946
ENSMUSG00000071636	239731	Rimbp3	0.571852	3.22919	0.382611	10.4055	0.370297	0.560833	0.684651	5.99923	Rimbp3	2.77552	1.47276	3.58073	17.9792	5.02111	2.32801
ENSMUSG00000020151	19279	Ptprr	0.17466	0.0886035	0.138067	0.327961	0.25216	0.0712898	0.129587	0.217188	Ptprr	0.17494	-2.51507	0.395004	2.02569	5.12827	2.35847
ENSMUSG00000037784	72507	Dzip1l	0.880759	0.764517	0.35946	1.50316	0.826588	0.536171	0.481646	1.79132	Dzip1l	0.892953	-0.163344	0.758338	3.95045	5.20934	2.3811
ENSMUSG00000020120	56193	Plek	0.791388	0.36937	0.336638	1.18912	0.73437	0.52524	0.731935	1.91005	Plek	0.823513	-0.280137	0.590981	3.07096	5.19638	2.37751
ENSMUSG00000009734	218030	Pou6f2	0.230551	0.168963	0.148405	0.49819	0.388877	0.137427	0.153565	0.326541	Pou6f2	0.256565	-1.9626	0.54313	2.74169	5.04793	2.33569
ENSMUSG00000046101	240697	Mcmdc2	0.0318344	0.20402	0.0478584	0.191452	0.0425369	0.138298	0.00367022	0.52522	Mcmdc2	0.148111	-2.75525	4.83001	73.5517	15.2281	3.92866
ENSMUSG00000029108	54216	Pcdh7	0.117093	0.108555	0.108483	0.909226	0.226808	0.200987	0.169387	0.453382	Pcdh7	0.28674	-1.80218	0.906621	5.52896	6.09842	2.60844
ENSMUSG00000021200	65256	Asb2	0.858652	0.1483	0.646157	1.31989	0.795872	0.628862	0.894475	1.62687	Asb2	0.864885	-0.20942	0.481434	1.93074	4.01039	2.00374
ENSMUSG00000093460	100043902	Six3os1	0.319984	0.652498	0.173951	1.93774	0.0801675	1.26922	0.00691711	0.537967	Six3os1	0.622305	-0.684305	8.93563	44.4565	4.97519	2.31475
ENSMUSG00000022514	16180	Il1rap	0.412126	0.140723	0.209548	0.477806	0.269375	0.191069	0.226636	0.643292	Il1rap	0.321322	-1.63791	0.525381	2.55931	4.87134	2.28432
ENSMUSG00000028730	68625	Cfap57	0.593091	0.140508	0.101862	0.136084	0.0601524	0.0212576	0.150143	0.250843	Cfap57	0.181743	-2.46003	0.295151	1.50333	5.09342	2.34863
ENSMUSG00000029233	57357	Srd5a3	2.23676	0.244345	1.12588	3.30067	1.31691	1.18823	1.73262	1.54181	Srd5a3	1.5859	0.665305	0.505763	1.91075	3.77796	1.91761
ENSMUSG00000031641	234309	Cbr4	3.03256	2.74839	1.4473	5.70399	2.19863	1.17741	1.53447	4.98514	Cbr4	2.85349	1.51273	0.720907	3.59494	4.98669	2.31808
ENSMUSG00000073968	101700	Trim68	0.801261	0.212195	0.316788	1.0465	1.27017	1.17635	1.73839	3.3898	Trim68	1.24393	0.314907	0.595482	2.62672	4.41108	2.14113
ENSMUSG00000027580	229003	Helz2	0.229851	0.0717401	0.0238004	0.658246	0.454106	0.265139	0.0766598	0.0132491	Helz2	0.224099	-2.15779	0.447993	13.9149	31.0605	4.95701
ENSMUSG00000021624	17079	Cd180	0.115557	0.0403953	0.0148905	0.30887	0.0123525	0.00436532	0.0266454	0.0041446	Cd180	0.0659026	-3.92352	0.351483	10.4491	29.7287	4.89378
ENSMUSG00000043165	16939	Lor	7.70584	4.68162	2.54879	6.19556	7.58196	4.34313	5.34474	19.8195	Lor	7.27765	2.86347	0.590183	3.06951	5.20095	2.37877
ENSMUSG00000022744	224250	Cldnd1	26.3817	4.53287	13.9202	19.449	19.0939	7.61198	27.471	34.66	Cldnd1	19.1401	4.25853	0.285239	1.32944	4.66077	2.22057
ENSMUSG00000036537	69942	Rnf113a1	4.84073	0.338435	17.6839	5.24016	26.0796	22.5472	4.621	24.2198	Rnf113a1	13.1964	3.72207	0.467235	2.76879	5.9259	2.56703
ENSMUSG00000048647	241624	Exd1	0.0912337	0.451812	0.00734767	0.44199	0.141716	2.34576	0.00788882	0.276093	Exd1	0.47048	-1.0878	10.7524	47.5759	4.42468	2.14557
ENSMUSG00000037148	78514	Arhgap10	0.137944	0.195511	0.0038456	0.138265	0.0265845	0.105974	0.0155978	0.0627954	Arhgap10	0.0858146	-3.54263	2.70181	19.99	7.39872	2.88728
ENSMUSG00000029913	70779	Prdm5	0.229095	0.116463	0.0940617	0.295666	0.232287	0.159088	0.0528252	0.149835	Prdm5	0.166165	-2.58931	0.596618	2.98988	5.01138	2.32521
ENSMUSG00000017723	67701	Wfdc2	1.94042	9.59813	0.675108	2.91741	1.21342	10.3246	0.0201342	5.01088	Wfdc2	3.96251	1.98641	6.72754	126.598	18.8179	4.23403
ENSMUSG00000046593	320500	Tmem215	0.711552	0.248737	0.573061	0.475473	2.25333	0.927353	1.55047	6.85231	Tmem215	1.69904	0.764716	0.38056	2.62461	6.8967	2.78591
ENSMUSG00000030359	11287	Pzp	0.0274158	0.00958375	0.0741881	0.197854	0.408822	0.135155	0.0682731	0.0752226	Pzp	0.124564	-3.00504	0.340083	1.88435	5.54087	2.47011
ENSMUSG00000038007	230379	Acer2	0.360251	0.184793	0.083256	0.498462	0.374366	0.242965	0.243785	0.34444	Acer2	0.29154	-1.77824	0.580979	3.69999	6.36854	2.67096
ENSMUSG00000021898	142687	Asb14	0.137161	0.119869	0.022093	0.0687404	0.192438	0.184589	0.0296502	0.202928	Asb14	0.119684	-3.0627	0.916571	4.97773	5.43082	2.44117
ENSMUSG00000028757	13200	Ddost	5.94682	7.22617	2.64924	25.5844	4.10715	6.28961	5.00482	24.4666	Ddost	10.1593	3.34474	1.37326	7.27293	5.29613	2.40494
ENSMUSG00000028621	230582	Cyb5rl	1.73458	1.64222	0.585655	3.73358	1.0831	0.689914	1.66715	3.98402	Cyb5rl	1.89003	0.918407	0.791868	4.38238	5.53423	2.46838
ENSMUSG00000030393	22775	Zik1	2.11548	1.41823	2.70264	6.4774	11.4829	2.61092	3.74363	6.01018	Zik1	4.57018	2.19225	0.448892	2.00107	4.4578	2.15633
ENSMUSG00000039031	73910	Arhgap18	0.332238	0.309124	0.071276	0.660281	0.272101	0.157019	0.133734	0.195306	Arhgap18	0.266385	-1.90842	0.753746	5.36207	7.11389	2.83064
ENSMUSG00000037369	22289	Kdm6a	1.15927	1.53642	0.477375	4.19725	1.31895	1.89872	0.468602	2.53811	Kdm6a	1.69934	0.764972	1.38245	7.10436	5.13898	2.36148
ENSMUSG00000091387	218476	Gcnt4	0.667868	0.441694	0.0566953	0.280434	0.477555	0.122739	0.154518	0.131099	Gcnt4	0.291575	-1.77806	0.459182	2.89739	6.30989	2.65761
ENSMUSG00000037773	319513	Pced1a	6.0471	7.54564	2.10145	27.8719	5.03892	14.5696	3.17847	21.1081	Pced1a	10.9326	3.45057	2.06961	9.95209	4.80867	2.26564
ENSMUSG00000032845	225638	Alpk2	0.00552249	0.0659587	0.0151219	0.0848754	0.0188167	0.0375515	0.0047752	0.494682	Alpk2	0.090913	-3.45937	6.96965	54.6034	7.83446	2.96983
ENSMUSG00000038893	215512	Fam117a	0.854586	1.8625	0.0713746	0.438863	0.748573	1.29581	0.0301052	0.446991	Fam117a	0.7186	-0.476739	1.95523	10.4982	5.36929	2.42473
ENSMUSG00000020057	71712	Dram1	0.105113	0.0146978	0.0406344	0.181216	0.187082	0.128654	0.0327203	0.0169651	Dram1	0.0883854	-3.50005	0.413758	2.48908	6.0158	2.58876
ENSMUSG00000029366	13178	Dck	14.6032	5.63185	6.80332	13.0354	6.68377	6.08239	5.41115	23.3813	Dck	10.204	3.35107	0.647841	3.11849	4.81367	2.26714
ENSMUSG00000025592	93837	Dach2	0.00504953	0.00383731	0.00106088	0.00220056	0.00660046	0.0033589	0.00250584	0.0109846	Dach2	0.00444976	-7.81206	0.634412	3.22893	5.08964	2.34756
ENSMUSG00000021536	210044	Adcy2	0.250645	0.0544887	0.0873726	0.143113	0.169454	0.0869117	0.108687	0.173085	Adcy2	0.13422	-2.89733	0.365143	1.61523	4.42355	2.14521
ENSMUSG00000091956	75697	C2cd4b	0.554689	2.35454	0.229746	3.17704	2.28705	3.63704	0.493334	5.62734	C2cd4b	2.2951	1.19855	2.91753	12.6176	4.32476	2.11262
ENSMUSG00000064210	105722	Ano6	0.385335	0.278848	0.124963	1.24961	0.316407	0.214338	0.244971	0.278256	Ano6	0.386591	-1.37112	0.700532	5.56786	7.94804	2.9906
ENSMUSG00000029449	23912	Rhof	2.26655	0.823006	1.43461	3.53573	2.64411	2.16391	1.91292	5.26183	Rhof	2.50533	1.325	0.590749	2.60764	4.41412	2.14213
ENSMUSG00000036721	22758	Zscan12	3.17352	2.75158	1.76293	6.9379	4.31222	3.73811	2.34652	10.1633	Zscan12	4.39827	2.13694	0.866955	4.13334	4.76765	2.25328
ENSMUSG00000044927	243529	H1fx	14.4965	11.5636	9.59077	14.2378	9.94509	7.44257	4.54285	41.2983	H1fx	14.1397	3.82168	0.773022	5.28768	6.84028	2.77406
ENSMUSG00000064065	320495	Ipcef1	0.491877	0.318831	0.217449	0.421168	0.381542	0.100146	0.186329	0.368874	Ipcef1	0.310777	-1.68605	0.455335	1.95827	4.30073	2.10458
ENSMUSG00000043998	217664	Mgat2	6.29343	4.51078	9.40775	19.8773	8.27613	4.69499	3.75837	16.2958	Mgat2	9.13932	3.19209	0.642019	3.22436	5.02223	2.32833
ENSMUSG00000016984	68145	Etaa1	3.90471	3.22779	1.35368	4.90991	4.46986	3.53836	1.48586	6.03692	Etaa1	3.61589	1.85435	0.809122	3.845	4.75206	2.24855
ENSMUSG00000086918	74633	4930429F24Rik	0.283622	0.258641	0.274104	0.247202	0.652494	0.335401	0.127953	1.4927	4930429F24Rik	0.459014	-1.12339	0.712976	6.28393	8.81366	3.13974
ENSMUSG00000025269	77622	Apex2	0.213578	0.540849	0.0682619	0.775394	0.0667389	0.12007	0.209398	1.86199	Apex2	0.482035	-1.05279	2.16571	10.1256	4.67541	2.22509
ENSMUSG00000033434	107999	Gtpbp6	0.924714	0.587732	1.05617	3.14573	5.59388	1.38141	0.465212	0.542717	Gtpbp6	1.7122	0.775848	0.441267	2.07252	4.69675	2.23166
ENSMUSG00000019838	72472	Slc16a10	0.0293793	0.0114113	0.0378579	0.0196319	0.0615018	0.035145	0.0158068	0.149278	Slc16a10	0.0450015	-4.47388	0.479929	4.98124	10.3791	3.37561
ENSMUSG00000097412	66263	1810014B01Rik	1.77187	0.601569	0.887002	1.45657	1.93152	0.88845	0.542299	1.13156	1810014B01Rik	1.15136	0.203333	0.399743	1.86437	4.66392	2.22154
ENSMUSG00000108621	102637087	Gm37494	6.31962	12.8915	1.62088	15.6114	5.43349	8.06415	2.16091	14.7588	Gm37494	8.35759	3.06309	1.76204	8.23065	4.6711	2.22376
ENSMUSG00000025332	20591	Kdm5c	3.35415	10.8983	1.68552	17.7496	2.05279	5.7842	2.12309	39.8404	Kdm5c	10.436	3.3835	3.03346	14.648	4.8288	2.27166
ENSMUSG00000035845	223774	Alg12	1.25251	0.426086	0.828647	3.67359	1.60732	1.55759	0.566951	0.909008	Alg12	1.35271	0.435856	0.654622	3.01829	4.61073	2.205
ENSMUSG00000063704	332110	Mapk15	1.34016	1.8048	0.08493	0.968923	0.951131	3.09982	0.866258	7.16269	Mapk15	2.03484	1.02491	2.3029	9.83851	4.27223	2.09499
ENSMUSG00000024247	106522	Pkdcc	1.02844	0.782471	0.0116933	0.19404	0.669316	0.390794	0.238536	0.136697	Pkdcc	0.431499	-1.21257	0.67235	8.58361	12.7666	3.6743
ENSMUSG00000044641	58220	Pard6b	1.59313	1.43323	1.234	5.81203	4.45859	3.11644	0.625975	1.78666	Pard6b	2.5075	1.32625	0.799302	3.78207	4.73171	2.24236
ENSMUSG00000056306	329641	Sertm1	7.9714	7.83446	2.72795	10.7751	4.92918	3.85793	1.37637	5.7023	Sertm1	5.64684	2.49744	0.882747	4.04644	4.58392	2.19658
ENSMUSG00000005682	103135	Pan2	1.12249	1.22765	0.342573	3.52663	3.57597	3.78283	1.06254	2.5321	Pan2	2.1466	1.10205	1.07577	6.33879	5.89236	2.55884
ENSMUSG00000031639	142980	Tlr3	1.17425	0.979255	0.511791	4.67716	1.59671	0.991548	1.15471	1.37496	Tlr3	1.55755	0.639277	0.727469	5.16478	7.09965	2.82775
ENSMUSG00000052087	51791	Rgs14	0.743624	2.59949	0.152908	2.87041	1.08453	2.07099	0.328339	2.45146	Rgs14	1.53772	0.620792	2.70264	13.1192	4.85422	2.27924
ENSMUSG00000059277	97423	R74862	4.36857	0.823194	0.97485	3.62789	0.784907	0.598893	1.01202	0.819999	R74862	1.62629	0.701584	0.475724	2.26587	4.763	2.25187
ENSMUSG00000021190	19141	Lgmn	0.442401	0.14018	0.482561	1.67519	0.70936	0.32545	1.4684	1.28608	Lgmn	0.816203	-0.293	0.387828	2.17364	5.60466	2.48663
ENSMUSG00000028884	19891	Rpa2	2.9293	1.66697	0.570588	1.70705	2.93558	1.79498	2.67428	6.46871	Rpa2	2.59343	1.37486	0.590262	2.7053	4.58321	2.19636
ENSMUSG00000116903	100503040	Gm19522	1.23028	0.724247	0.123853	0.693643	0.339052	0.334041	0.0576224	0.124103	Gm19522	0.453355	-1.14129	0.786954	3.87713	4.92675	2.30064
ENSMUSG00000024887	54447	Asah2	0.221331	0.141572	0.084651	0.438028	0.289951	0.174515	0.353769	0.545716	Asah2	0.281192	-1.83037	0.620758	3.35855	5.4104	2.43574
ENSMUSG00000035062	245522	Zc4h2	2.08857	1.17758	1.30816	2.25919	2.27596	1.66589	1.46171	7.2361	Zc4h2	2.43415	1.28342	0.647887	3.33872	5.15324	2.36548
ENSMUSG00000086363	77920	A330102I10Rik	1.20875	1.28358	0.454051	2.14882	0.976391	1.63609	0.283976	2.17913	A330102I10Rik	1.27135	0.346359	1.36878	6.2031	4.53186	2.1801
ENSMUSG00000041710	22067	Trpc5	0.336191	0.258388	0.0966148	0.482829	0.148071	0.0977658	0.186635	0.386241	Trpc5	0.249092	-2.00525	0.714417	3.53349	4.94597	2.30625
ENSMUSG00000031872	65115	Bean1	0.366976	0.310091	0.183202	2.12416	0.371173	0.367691	0.514433	0.753115	Bean1	0.623856	-0.680716	0.917804	6.5293	7.11405	2.83067
ENSMUSG00000046841	216197	Ckap4	4.9263	6.34453	2.26994	20.546	6.25438	7.49287	3.63985	12.5788	Ckap4	8.00658	3.00119	1.24296	6.2536	5.03124	2.33091
ENSMUSG00000023886	64074	Smoc2	0.127482	0.0808755	0.0711846	0.0605768	0.130595	0.0674214	0.0186169	0.143266	Smoc2	0.0875023	-3.51454	0.575335	4.27323	7.42737	2.89285
ENSMUSG00000069208	235956	Zfp825	2.35121	1.82482	1.19768	2.12697	1.2147	0.909042	0.484409	3.16462	Zfp825	1.65918	0.730472	0.762244	4.15444	5.45027	2.44633
ENSMUSG00000086370	78878	Ftx	0.278445	0.460374	0.043638	1.5765	0.208151	1.03943	0.119082	0.543538	Ftx	0.533645	-0.906048	3.3235	20.3456	6.12175	2.61394
ENSMUSG00000047361	381260	Gm973	0.256991	0.166937	0.084692	0.566499	0.177615	0.155665	0.112385	0.190703	Gm973	0.213936	-2.22475	0.763002	4.19291	5.49527	2.45819
ENSMUSG00000087380	73652	2210408F21Rik	0.231454	0.0317985	0.171916	0.299869	0.148286	0.132298	0.245405	0.342568	2210408F21Rik	0.200449	-2.31869	0.514782	1.5701	3.05003	1.60883
ENSMUSG00000041679	234684	Lrrc29	0.0928695	0.162322	0.220303	0.473892	0.0203059	0.0717601	0.0788426	4.48307	Lrrc29	0.70042	-0.513708	2.6409	29.506	11.1727	3.48191
ENSMUSG00000017550	237877	Atad5	0.675765	0.459084	0.108437	1.14509	0.959856	0.780287	1.11396	1.15241	Atad5	0.799361	-0.323082	0.746138	5.79722	7.76964	2.95785
ENSMUSG00000039787	99151	Cercam	0.458489	0.151202	0.710635	1.43937	0.36411	0.235291	1.30154	2.70865	Cercam	0.921161	-0.118475	0.487996	2.05329	4.20759	2.07299
ENSMUSG00000028358	72701	Zfp618	0.756852	0.34081	0.398556	0.932947	0.860331	0.534735	0.395482	0.933155	Zfp618	0.644108	-0.634624	0.535923	2.35018	4.38529	2.13267
ENSMUSG00000027286	66606	Lrrc57	28.3785	11.0791	8.11745	22.9892	26.2352	18.2382	19.8709	37.524	Lrrc57	21.5541	4.42989	0.542792	2.36023	4.34832	2.12046
ENSMUSG00000063160	18223	Numbl	8.97621	9.93322	2.35801	28.6167	8.09441	9.04172	6.59065	13.1345	Numbl	10.8432	3.43872	1.11182	7.06443	6.35391	2.66764
ENSMUSG00000021115	22367	Vrk1	1.31163	0.516975	0.265433	0.16588	1.11578	0.51178	0.396418	2.23061	Vrk1	0.814313	-0.296345	0.426411	3.12593	7.33079	2.87397
ENSMUSG00000066000	112422	Zfp979	0.479792	0.101444	0.175754	0.442126	0.46531	0.269679	0.204757	0.193594	Zfp979	0.291557	-1.77815	0.395501	1.73054	4.37557	2.12947
ENSMUSG00000032231	12306	Anxa2	1.65491	0.769176	0.892533	1.23009	1.2895	0.716479	0.710661	2.57096	Anxa2	1.22929	0.297823	0.510206	2.49795	4.89597	2.29159
ENSMUSG00000042757	81907	Tmem108	0.506928	0.854895	0.161119	1.32406	0.354548	0.434839	0.281266	1.36522	Tmem108	0.660359	-0.598676	1.45644	6.53587	4.48757	2.16593
ENSMUSG00000094942	100041979	Gm3604	0.772834	0.26459	0.1848	0.17569	0.220371	0.176072	0.0909379	0.501508	Gm3604	0.29835	-1.74492	0.570671	3.23277	5.66486	2.50204
ENSMUSG00000035762	72745	Tmem161b	0.128168	0.11481	0.0898036	0.414306	0.159912	0.0817041	0.209459	0.398208	Tmem161b	0.199546	-2.3252	0.703353	3.25729	4.63109	2.21135
ENSMUSG00000039959	215114	Hip1	0.825485	0.316318	0.405079	1.44604	0.749406	0.639961	0.560692	0.983739	Hip1	0.74084	-0.432766	0.618574	2.66214	4.30368	2.10557
ENSMUSG00000005994	22178	Tyrp1	0.282389	0.176276	0.636794	1.76567	0.282994	0.0685774	0.544164	0.564287	Tyrp1	0.540144	-0.888584	0.43328	1.90486	4.39638	2.13631
ENSMUSG00000006019	71723	Dhx34	1.35942	4.81858	0.197529	4.98344	0.823116	1.00194	0.355105	1.15074	Dhx34	1.83623	0.876749	2.38092	14.2347	5.97866	2.57982
ENSMUSG00000023961	224794	Enpp4	6.15133	4.87523	5.05437	5.4168	7.29261	0.994884	5.68503	10.8325	Enpp4	5.78785	2.53303	0.464486	1.48858	3.20478	1.68023
ENSMUSG00000054409	239408	Tmem74	22.2348	3.91316	7.50933	30.0527	8.31467	5.44763	9.56555	5.13676	Tmem74	11.5218	3.5263	0.415588	2.26953	5.46101	2.44917
ENSMUSG00000024327	14977	Slc39a7	0.173319	0.0605871	0.0335005	0.138978	0.458543	0.353557	0.32371	0.391627	Slc39a7	0.241727	-2.04855	0.560307	2.67917	4.78162	2.2575
ENSMUSG00000062961	380768	Ccdc177	10.684	5.41547	3.94088	13.3147	10.5998	10.3221	5.32123	14.3411	Ccdc177	9.24241	3.20827	0.740338	3.03684	4.10196	2.03631
ENSMUSG00000070709	73430	Zfp974	1.39387	1.01199	0.476663	0.816776	1.71491	0.77464	0.678651	2.37947	Zfp974	1.15587	0.208981	0.588869	2.60985	4.43197	2.14795
ENSMUSG00000021408	19766	Ripk1	0.193868	0.0535031	0.131482	0.347731	0.159518	0.121418	0.349386	0.505032	Ripk1	0.232742	-2.1032	0.518568	2.04509	3.94373	1.97956
ENSMUSG00000021175	217946	Cdca7l	0.111285	0.111149	0.024583	0.0669267	0.0535315	0.0270254	0.0494879	0.166783	Cdca7l	0.0763464	-3.7113	0.751811	3.04633	4.05199	2.01863
ENSMUSG00000056735	109202	A930024E05Rik	0.539495	1.54093	0.0890178	0.342916	0.538015	0.87237	0.0136534	0.297324	A930024E05Rik	0.529215	-0.918074	2.23885	12.8144	5.72364	2.51693
ENSMUSG00000071722	270624	Spin4	0.453719	0.148694	1.23326	2.95605	0.306917	0.192823	0.264818	0.411916	Spin4	0.746025	-0.422705	0.47799	1.9762	4.1344	2.04768
ENSMUSG00000091259	224582	Vmn2r110	0.0454028	0.0360715	0.015956	0.0330971	0.0546002	0.0491157	0.0085656	0.0532941	Vmn2r110	0.0370129	-4.75583	0.847015	4.14807	4.89728	2.29198
ENSMUSG00000021906	218885	Oxnad1	3.05258	0.985899	0.750361	0.891301	1.9472	0.733254	1.35648	2.50625	Oxnad1	1.52791	0.611564	0.349771	1.51772	4.33919	2.11743
ENSMUSG00000040133	381413	Gpr176	0.276393	0.0815893	0.203009	0.467885	0.404769	0.348733	0.351797	0.699871	Gpr176	0.354256	-1.49714	0.578377	2.14708	3.71225	1.89229
ENSMUSG00000032477	12530	Cdc25a	1.68586	0.417722	0.724126	0.556788	1.0098	0.625876	0.676925	2.42905	Cdc25a	1.01577	0.022571	0.43379	2.17863	5.02232	2.32835
ENSMUSG00000064363	17719	mt-Nd4	903.414	236.968	1542.51	3109.85	589.241	217.034	2178.26	1874.24	mt-Nd4	1331.44	10.3788	0.315316	1.43826	4.56134	2.18946
ENSMUSG00000097777	100504734	Gm16794	0.245508	0.739024	0.032954	0.478488	0.672493	0.707171	0.275972	1.07867	Gm16794	0.528784	-0.919248	2.03088	9.21425	4.53708	2.18176
ENSMUSG00000001672	73608	Marveld3	0.505056	0.535447	0.0240053	0.813292	0.0298705	0.0985236	0.773197	1.42986	Marveld3	0.526156	-0.926438	2.17926	17.8645	8.1975	3.03518
ENSMUSG00000028718	20460	Stil	0.173185	0.278678	0.074388	1.13521	0.310749	0.64021	0.282386	1.09589	Stil	0.498837	-1.00336	1.83468	9.57076	5.21659	2.38311
ENSMUSG00000035775	66809	Krt20	1.26233	1.93058	0.527872	2.62788	0.627655	0.949141	0.377833	3.11485	Krt20	1.42727	0.513255	1.52079	6.61111	4.34717	2.12008
ENSMUSG00000039109	74145	F13a1	0.0529929	0.0248503	0.0199862	0.032388	0.0442987	0.00219718	0.0328578	0.00834435	F13a1	0.0272394	-5.19816	0.259268	0.937239	3.61495	1.85397
ENSMUSG00000001663	14871	Gstt1	1.50577	0.79796	0.828249	2.72955	1.67596	0.898624	1.11364	1.69345	Gstt1	1.4054	0.490981	0.53306	2.40811	4.51752	2.17553
ENSMUSG00000022765	67474	Snap29	5.0912	2.0561	1.70302	4.41088	3.19587	2.31548	3.05894	6.0802	Snap29	3.48896	1.8028	0.564188	2.28886	4.0569	2.02038
ENSMUSG00000028573	75578	Fggy	0.182217	0.0929159	0.0405437	0.0532839	0.112453	0.088191	0.056489	0.302365	Fggy	0.116057	-3.10709	0.647082	3.33343	5.15148	2.36499
ENSMUSG00000047037	233280	Nipa1	1.92029	0.600052	1.70479	5.15323	1.40974	1.26684	1.7927	2.92813	Nipa1	2.09697	1.06831	0.605556	2.32808	3.84453	1.94281
ENSMUSG00000048696	237400	Mex3d	4.82689	7.87046	2.67684	10.7478	5.53198	5.78232	4.6051	34.2992	Mex3d	9.54257	3.25438	1.3379	5.73159	4.28402	2.09897
ENSMUSG00000021703	218442	Serinc5	1.06394	0.416208	0.51015	1.64137	0.977586	0.687957	1.16361	1.74369	Serinc5	1.02556	0.0364154	0.547463	2.35797	4.30709	2.10671
ENSMUSG00000027009	16401	Itga4	0.379146	0.18896	0.19572	1.05004	0.26002	0.258845	0.473987	0.766762	Itga4	0.446685	-1.16267	0.746931	3.49136	4.67427	2.22474
ENSMUSG00000048581	329659	E130311K13Rik	0.480014	0.251698	0.340197	0.673585	1.55858	0.911191	0.896528	2.4275	E130311K13Rik	0.942411	-0.0855717	0.554492	2.34383	4.22698	2.07963
ENSMUSG00000027966	12814	Col11a1	0.00808714	0.00761122	0.0126254	0.0149649	0.0246875	0.0179776	0.0064549	0.0652625	Col11a1	0.0197089	-5.66501	0.83468	5.64792	6.76657	2.75842
ENSMUSG00000004894	73940	Hapln2	3.65084	2.517	2.2738	4.30989	7.17098	2.65487	2.82009	6.54709	Hapln2	3.99307	1.9975	0.529827	2.10852	3.97965	1.99264
ENSMUSG00000112980	319545	D430020J02Rik	0.616373	0.823839	0.350405	3.34344	0.43602	0.493079	0.300969	0.819259	D430020J02Rik	0.897923	-0.155337	1.23373	6.13186	4.97018	2.3133
ENSMUSG00000035778	14594	Ggta1	0.11821	0.022957	0.00725351	0.127889	0.0789755	0.0159483	0.0798242	0.00302839	Ggta1	0.0567607	-4.13896	0.198073	8.83462	44.6029	5.47906
ENSMUSG00000038354	213121	Ankrd35	1.32453	0.900307	0.864325	3.29066	0.721543	0.433001	1.58579	2.89603	Ankrd35	1.50202	0.586907	0.639913	2.81672	4.40173	2.13807
ENSMUSG00000054514	70448	Atad3aos	0.965655	0.0767192	1.55541	0.205313	1.0557	0.422823	0.121452	0.495902	Atad3aos	0.612372	-0.707519	0.239981	2.10755	8.78215	3.13457
ENSMUSG00000030223	19277	Ptpro	0.0785298	0.0519621	0.104626	0.878209	0.191574	0.115378	0.13212	0.105923	Ptpro	0.20729	-2.27028	0.631976	4.59776	7.27522	2.86299
ENSMUSG00000059839	408067	Zfp874b	1.65231	0.486741	1.73143	3.75893	1.4512	1.42019	4.59439	10.2927	Zfp874b	3.17348	1.66607	0.636607	2.20563	3.46467	1.79272
ENSMUSG00000031387	19703	Renbp	4.32352	0.568543	0.209576	0.950946	0.554163	0.322558	0.154696	0.0437498	Renbp	0.890969	-0.166552	0.356781	2.41014	6.75523	2.756
ENSMUSG00000097796	100504601	Gm16702	0.295116	0.0793567	0.71303	1.43351	0.382198	0.135067	2.01397	1.59381	Gm16702	0.830757	-0.267502	0.311148	1.40091	4.5024	2.1707
ENSMUSG00000068040	99237	Tm9sf4	2.06472	0.748683	1.95124	3.49263	1.46432	0.797701	1.87522	3.46447	Tm9sf4	1.98237	0.987227	0.453684	1.81873	4.00881	2.00317
ENSMUSG00000067786	18111	Nnat	816.873	340.042	498.611	938.086	377.63	192.392	277.561	521.742	Nnat	495.367	8.95235	0.462873	1.88057	4.06281	2.02248
ENSMUSG00000006021	70394	Kptn	4.73478	6.72909	0.825159	12.2302	3.13632	6.20154	2.44839	7.69196	Kptn	5.49968	2.45935	1.69927	8.98162	5.28558	2.40206
ENSMUSG00000021940	19256	Ptpn20	0.0826249	0.0160462	0.0354898	0.271457	0.262207	0.14826	0.988312	0.233371	Ptpn20	0.254721	-1.97301	0.379819	3.9425	10.3799	3.37573
ENSMUSG00000022125	211286	Cln5	5.74617	1.70181	5.96984	5.72756	5.64333	4.50419	3.64365	14.6327	Cln5	5.94615	2.57196	0.547154	2.48768	4.54657	2.18478
ENSMUSG00000024827	104174	Gldc	0.136777	0.424409	0.0237639	0.34813	0.12937	0.350074	0.0430551	0.401824	Gldc	0.232175	-2.10671	2.90446	11.9912	4.12853	2.04563
ENSMUSG00000061589	208266	Dot1l	3.33277	3.44169	1.05092	7.38805	2.38919	2.95764	0.92705	2.74169	Dot1l	3.02862	1.59866	1.1353	4.99376	4.39861	2.13705
ENSMUSG00000039463	77031	Slc9a8	0.66335	0.190746	0.347428	2.23062	0.692221	0.458336	1.34774	0.642381	Slc9a8	0.821603	-0.283487	0.474837	3.4485	7.26249	2.86046
ENSMUSG00000047242	407786	Taf9b	11.5614	5.75083	5.81497	8.77223	12.1692	6.08627	5.92506	15.6903	Taf9b	8.97129	3.16532	0.498777	2.07835	4.16688	2.05897
ENSMUSG00000039878	72002	Slc39a5	1.20585	2.61505	0.280555	2.90974	0.832479	1.86006	0.254877	1.91018	Slc39a5	1.4836	0.569101	2.2015	8.93294	4.05766	2.02065
ENSMUSG00000063236	117171	1110038F14Rik	33.6791	10.034	10.7263	12.0837	38.6031	36.7585	9.77894	39.301	1110038F14Rik	23.8706	4.57716	0.625074	2.57275	4.11591	2.04121
ENSMUSG00000051379	71436	Flrt3	1.4792	0.482881	1.45737	2.52685	0.948258	0.812091	0.728605	1.83932	Flrt3	1.28432	0.361007	0.591425	2.12914	3.60002	1.84801
ENSMUSG00000001227	20359	Sema6b	2.12512	2.98349	1.00702	10.3618	3.65205	4.82452	3.08709	8.66327	Sema6b	4.58804	2.19788	1.36248	6.54788	4.80585	2.26479
ENSMUSG00000037907	268445	Ankrd13b	8.02564	10.914	2.9667	15.9898	7.24228	9.32591	3.31951	16.7835	Ankrd13b	9.32092	3.22047	1.3238	5.22289	3.94539	1.98017
ENSMUSG00000096916	100043772	Zfp850	0.258763	0.162538	0.507974	1.85609	0.282008	0.226813	0.68383	1.46174	Zfp850	0.679969	-0.556459	0.716206	2.89574	4.04316	2.01549
ENSMUSG00000032641	14760	Gpr19	1.61702	0.61716	1.84583	2.62222	0.863725	0.838973	0.657818	2.6487	Gpr19	1.46393	0.549847	0.676504	2.72355	4.02592	2.00932
ENSMUSG00000032175	54721	Tyk2	1.08838	1.59035	0.416536	6.93825	0.785317	1.37654	0.569181	1.34909	Tyk2	1.76421	0.819019	1.60702	9.51363	5.92004	2.56561
ENSMUSG00000050447	320343	Lypd6	0.815143	0.161016	0.754513	0.802118	1.66511	0.858937	0.673942	0.991225	Lypd6	0.840251	-0.251108	0.356687	1.26694	3.55197	1.82862
ENSMUSG00000041734	170643	Kirrel	0.159951	0.113979	0.0677789	0.249119	0.37139	0.0711141	0.160862	0.0913484	Kirrel	0.160693	-2.63762	0.452033	2.12167	4.6936	2.2307
ENSMUSG00000041959	20194	S100a10	2.87016	1.8596	1.85321	9.42414	4.85006	4.79496	4.09493	7.86706	S100a10	4.70176	2.2332	0.818275	3.50324	4.28125	2.09803
ENSMUSG00000021738	246103	Atxn7	0.948165	0.861941	0.408397	1.35768	1.17048	1.16371	0.561349	2.32625	Atxn7	1.09975	0.137169	0.95164	3.73422	3.92398	1.97232
ENSMUSG00000033257	67534	Ttll4	1.45965	2.6005	0.285945	3.36105	2.13486	2.26574	1.53795	3.77026	Ttll4	2.17699	1.12234	1.42145	7.10284	4.9969	2.32103
ENSMUSG00000031662	71607	Snx20	0.581332	3.78329	0.418379	7.68651	1.50231	4.41548	1.1294	17.9068	Snx20	4.67794	2.22587	4.72354	17.1136	3.62305	1.8572
ENSMUSG00000049580	244152	Tsku	0.332947	0.0581943	1.21202	0.311475	0.64063	0.584855	0.184252	1.7375	Tsku	0.632734	-0.66033	0.543861	4.8435	8.90577	3.15474
ENSMUSG00000027395	20017	Polr1b	0.836503	2.98879	0.36625	3.39086	0.967051	1.18631	0.201408	1.44707	Polr1b	1.42303	0.508966	2.39984	8.22155	3.42587	1.77647
ENSMUSG00000037463	233040	Fbxo27	5.96186	4.33389	3.34783	8.84484	7.14765	4.92792	4.0295	11.5645	Fbxo27	6.26974	2.64841	0.708191	2.75596	3.89155	1.96034
ENSMUSG00000025381	56530	Cnpy2	11.9376	12.9899	3.03013	21.9288	8.15544	12.3575	9.13334	31.412	Cnpy2	13.8681	3.7937	1.3017	5.33808	4.10086	2.03593
ENSMUSG00000045039	269878	Megf8	2.76883	2.84178	1.15854	8.99959	2.87447	6.13826	1.65178	7.03421	Megf8	4.18343	2.06469	1.58089	6.01329	3.80373	1.92742
ENSMUSG00000049112	18430	Oxtr	2.16824	1.18271	1.62435	3.70481	1.31248	0.544222	1.76663	2.64224	Oxtr	1.86821	0.901656	0.48006	1.88822	3.9333	1.97574
ENSMUSG00000034206	77782	Polq	0.145707	0.187916	0.0205074	0.476425	0.148005	0.23086	0.0821997	0.10731	Polq	0.174866	-2.51568	1.42475	12.2687	8.61112	3.1062
ENSMUSG00000032322	19200	Pstpip1	0.0151964	0.0265611	0.176238	2.49802	0.0986841	0.428827	0.0378435	0.304132	Pstpip1	0.448188	-1.15782	3.04665	11.1054	3.64511	1.86596
ENSMUSG00000030310	232333	Slc6a1	9.34335	3.10499	6.63474	14.3059	8.46375	7.42287	7.11987	14.396	Slc6a1	8.84894	3.14551	0.60467	2.08909	3.45492	1.78865
ENSMUSG00000050625	403180	Ccdc121	5.53142	3.63976	0.943375	2.47863	8.13885	1.21687	2.63342	1.47043	Ccdc121	3.25659	1.70336	0.403764	1.59289	3.9451	1.98006
ENSMUSG00000030726	67967	Pold3	2.8127	1.22118	1.25483	3.28212	2.18888	1.4018	1.31302	2.08108	Pold3	1.94445	0.959362	0.537294	2.10027	3.90899	1.96679
ENSMUSG00000031994	30806	Adamts8	0.122333	0.136067	0.0752359	0.278678	0.0802444	0.103979	0.0634676	0.367963	Adamts8	0.153496	-2.70373	1.20403	4.75085	3.94581	1.98032
ENSMUSG00000020686	237891	Gas2l2	0.548227	0.35591	0.81745	0.0628005	0.357897	0.0532543	0.0325057	0.606739	Gas2l2	0.354348	-1.49676	0.399	9.37122	23.4868	4.55378
ENSMUSG00000026134	19076	Prim2	0.147347	0.0392533	0.0359975	0.10212	0.0658718	0.0419018	0.139817	0.12377	Prim2	0.0870098	-3.52268	0.451256	1.86105	4.12415	2.0441
ENSMUSG00000051497	16517	Kcnj16	0.667187	0.25186	0.553228	0.88638	0.719259	0.140933	1.06096	0.723196	Kcnj16	0.625375	-0.677206	0.286718	1.14192	3.98272	1.99375
ENSMUSG00000039904	14763	Gpr37	2.63741	0.715601	1.81736	5.89789	3.77281	2.11223	4.50012	3.0965	Gpr37	3.06874	1.61765	0.415591	1.9667	4.7323	2.24254
ENSMUSG00000032349	68801	Elovl5	1.04293	0.34487	1.4489	1.73756	1.20124	0.191666	1.96873	1.27098	Elovl5	1.15086	0.202711	0.245116	0.922405	3.76313	1.91193
ENSMUSG00000032495	74249	Lrrc2	0.138239	0.0890185	0.0668	0.255245	0.468105	0.234998	0.260456	0.322931	Lrrc2	0.229474	-2.1236	0.572982	2.53044	4.41627	2.14283
ENSMUSG00000025377	78777	Tepsin	10.5755	11.4992	1.05971	4.25163	2.0647	3.85061	1.36231	10.0829	Tepsin	5.59332	2.4837	1.47616	5.70668	3.8659	1.9508
ENSMUSG00000041119	18585	Pde9a	0.232413	0.431469	0.0977131	0.844953	0.137378	0.180802	0.36514	1.50892	Pde9a	0.474848	-1.07446	1.58628	6.38986	4.02819	2.01013
ENSMUSG00000045216	50785	Hs6st1	2.93856	5.46771	2.34709	8.58999	2.29606	2.33117	1.69072	12.7277	Hs6st1	4.79863	2.26262	1.43798	5.59392	3.89011	1.95981
ENSMUSG00000033016	18018	Nfatc1	0.510356	1.01587	0.11448	0.446076	0.101181	0.263471	0.0367587	0.712925	Nfatc1	0.400139	-1.32143	2.29723	11.6456	5.06941	2.34182
ENSMUSG00000037960	68480	Card19	2.82954	7.93195	0.690198	3.78755	1.89161	2.01315	1.25694	9.93613	Card19	3.79213	1.92301	1.93376	6.69632	3.46286	1.79196
ENSMUSG00000028247	230027	Coq3	1.50756	1.89669	0.890371	3.00755	2.23773	3.15702	0.649893	4.9604	Coq3	2.2884	1.19434	1.33446	5.50525	4.12544	2.04455
ENSMUSG00000018999	58246	Slc35b4	3.93843	2.23941	3.8978	8.74469	4.83217	4.10179	5.07978	15.7465	Slc35b4	6.07258	2.60231	0.708727	2.67167	3.76967	1.91444
ENSMUSG00000033961	269870	Zfp446	6.81328	6.41434	2.51466	11.4874	3.61742	2.17325	3.0432	5.38902	Zfp446	5.18158	2.37339	0.77111	3.16951	4.11033	2.03925
ENSMUSG00000041596	100417675	Nlrp5-ps	2.19539	0.0878235	1.64358	0.953034	1.64697	0.7337	1.55742	0.684126	Nlrp5-ps	1.18775	0.248237	0.242744	0.509561	2.09917	1.06982
ENSMUSG00000031853	234878	Map3k21	0.227084	0.832949	0.00927308	0.871981	0.330779	0.630692	0.136066	0.144539	Map3k21	0.39792	-1.32945	2.78736	47.5479	17.0584	4.09241
ENSMUSG00000020932	14580	Gfap	21.1238	6.5648	7.94194	12.8051	11.5382	4.11829	7.63168	7.48256	Gfap	9.90081	3.30755	0.333852	1.2964	3.88317	1.95723
ENSMUSG00000034762	230587	Glis1	0.0519332	0.0247559	0.13175	0.0283932	0.0361946	0.0120386	0.0171458	0.179068	Glis1	0.0601599	-4.05505	0.404647	5.32968	13.1712	3.71931
ENSMUSG00000069808	116972	Fam57a	2.41959	0.476433	0.787051	3.56869	1.40428	0.995391	1.16975	0.510551	Fam57a	1.41647	0.502297	0.452867	2.48536	5.48805	2.45629
ENSMUSG00000021733	218756	Slc4a7	0.953378	0.539927	0.283323	1.72664	0.699268	0.434515	0.524161	0.428187	Slc4a7	0.698674	-0.517308	0.593859	3.45557	5.81884	2.54073
ENSMUSG00000046034	432940	Otulin	0.775209	0.908779	0.0467434	0.527885	0.754521	1.34293	0.271841	0.70907	Otulin	0.667122	-0.583977	1.47607	6.95082	4.709	2.23542
ENSMUSG00000027371	68126	Fahd2a	3.64132	3.96232	2.5743	13.1222	3.9189	6.57537	3.60188	18.2027	Fahd2a	6.94988	2.79699	1.38301	5.07554	3.66993	1.87575
ENSMUSG00000001901	192775	Kcnh6	0.501435	0.712103	0.346148	1.60654	0.398419	0.662137	0.26944	1.92933	Kcnh6	0.803194	-0.31618	1.54102	5.90085	3.82918	1.93704
ENSMUSG00000067369	215201	Trmt2b	2.31873	2.50888	0.715587	4.34012	2.05423	3.34179	1.2041	4.91997	Trmt2b	2.67543	1.41977	1.35439	5.07556	3.74748	1.90592
ENSMUSG00000030220	11857	Arhgdib	0.149149	0.0566717	0.0752052	0.0519987	0.148169	0.0220472	0.127845	0.146527	Arhgdib	0.0972016	-3.36288	0.264383	0.918779	3.47518	1.79709
ENSMUSG00000068323	232156	Slc4a5	1.4094	4.55514	0.0940305	0.757888	0.412861	1.13651	0.200469	3.09805	Slc4a5	1.45804	0.544032	2.99237	11.757	3.92899	1.97416
ENSMUSG00000055334	66069	Snupn	2.15916	2.03406	0.72504	2.79511	1.4303	0.877171	0.960708	2.01412	Snupn	1.62446	0.69996	0.777669	2.9758	3.82657	1.93605
ENSMUSG00000071637	12609	Cebpd	11.4043	3.58904	1.8013	1.01326	5.66054	3.75915	0.885037	4.58882	Cebpd	4.08768	2.03128	0.489404	2.8737	5.87184	2.55381
ENSMUSG00000054836	72341	Elp6	2.09653	0.476376	1.73576	1.76519	3.90791	2.20966	1.31249	2.28968	Elp6	1.9742	0.981268	0.396326	1.38074	3.48385	1.80068
ENSMUSG00000035711	27261	Dok3	0.214572	0.0340946	0.471299	1.32954	0.0703743	0.0331599	3.27894	1.19636	Dok3	0.828543	-0.271352	0.315045	1.59294	5.05622	2.33806
ENSMUSG00000116284	102639762	Gm3787	0.546274	0.272802	0.301681	1.40798	0.750782	0.397984	0.3239	0.251908	Gm3787	0.531663	-0.911415	0.514739	2.72242	5.28893	2.40298
ENSMUSG00000021368	67046	Tbc1d7	5.96296	6.49829	1.99038	16.8144	6.58773	8.04011	4.93243	10.6194	Tbc1d7	7.68071	2.94124	1.15512	5.3004	4.58861	2.19806
ENSMUSG00000042816	240239	Gpr151	39.8143	11.6761	37.5098	47.2725	36.7934	10.1068	56.5615	49.3807	Gpr151	36.1394	5.1755	0.283978	1.06666	3.75613	1.90925
ENSMUSG00000037846	170799	Rtkn2	0.0309898	0.0232138	0.0912757	0.136081	0.0656619	0.0100344	0.182215	0.190541	Rtkn2	0.0912516	-3.45401	0.450949	1.26829	2.81248	1.49184
ENSMUSG00000022440	72709	C1qtnf6	0.967569	0.435604	0.198354	0.0293886	0.264448	0.0498426	0.0608466	0.473224	C1qtnf6	0.30991	-1.69008	0.319341	3.96275	12.4092	3.63333
ENSMUSG00000078919	13480	Dpm1	1.36743	0.604715	0.870411	1.56327	1.4331	1.11092	0.740776	1.91451	Dpm1	1.20064	0.263807	0.608708	2.19024	3.59818	1.84727
ENSMUSG00000014786	277973	Slc9a5	0.213693	0.540598	0.255435	3.51724	1.21052	1.29055	0.571836	1.51573	Slc9a5	1.13945	0.188338	1.79795	8.21013	4.56639	2.19106
ENSMUSG00000023908	268930	Pkmyt1	0.432318	0.23862	1.12149	1.11752	0.67039	0.599534	0.0472191	0.312153	Pkmyt1	0.567406	-0.817546	0.72313	3.8036	5.25991	2.39504
ENSMUSG00000007837	65116	Prrg2	2.09474	0.295633	0.955638	1.79968	3.41093	1.06164	2.84856	0.881967	Prrg2	1.6686	0.738636	0.226189	1.09642	4.84736	2.2772
ENSMUSG00000044734	66222	Serpinb1a	3.8512	0.113705	1.08138	0.704221	2.34697	0.707761	2.24104	0.398985	Serpinb1a	1.43066	0.516679	0.165544	0.41463	2.50465	1.32461
ENSMUSG00000033159	69171	Cnppd1	6.09159	5.6785	4.934	6.39653	8.56395	3.94488	4.95125	21.2318	Cnppd1	7.72407	2.94936	0.696412	2.7923	4.00954	2.00344
ENSMUSG00000001864	108897	Aif1l	1.39107	0.896243	0.628037	2.19834	1.06844	0.707695	0.769114	1.21272	Aif1l	1.10896	0.149204	0.653322	2.53855	3.88561	1.95814
ENSMUSG00000038637	70552	Lrrc56	0.76649	0.845449	0.208565	0.850324	1.16339	1.25238	0.38608	1.45329	Lrrc56	0.865746	-0.207984	1.08975	3.92062	3.59771	1.84708
ENSMUSG00000043969	13797	Emx2	1.50742	8.58515	0.0654758	0.679072	2.36273	5.70089	0.0527235	0.902107	Emx2	2.48195	1.31147	4.05404	13.7407	3.38939	1.76103
ENSMUSG00000062563	12879	Cys1	5.20463	2.00572	1.6385	3.74004	1.72722	0.868393	1.55944	1.70872	Cys1	2.30658	1.20576	0.444071	1.68916	3.80382	1.92745
ENSMUSG00000036251	171382	Trpm8	0.0201362	0.0574235	0.00716962	0.0594869	0.0127448	0.0144127	0.029691	0.148813	Trpm8	0.0437347	-4.51508	1.99131	6.65457	3.3418	1.74063
ENSMUSG00000028883	20346	Sema3a	0.00322329	0.00130011	0.000958498	0.00795273	0.0110324	0.00547938	0.0334455	0.0104047	Sema3a	0.00922456	-6.7603	0.450007	4.30409	9.56449	3.25769
ENSMUSG00000089762	72500	Ier5l	24.7466	8.32686	5.88311	17.1552	8.32845	6.44887	8.0557	9.2554	Ier5l	11.025	3.46271	0.555401	2.03246	3.65945	1.87163
ENSMUSG00000036120	19727	Rfxank	3.49544	1.36042	0.683834	1.07803	0.595642	0.312738	2.34943	3.90571	Rfxank	1.72266	0.784635	0.457121	1.61943	3.54266	1.82483
ENSMUSG00000030930	77590	Chst15	0.630407	0.492536	0.216186	1.29287	0.691732	0.634595	0.253209	0.386824	Chst15	0.574795	-0.798881	0.849349	3.75403	4.41989	2.14401
ENSMUSG00000015312	17873	Gadd45b	6.55104	26.7819	5.79465	24.7071	5.94196	7.73881	0.921693	14.6054	Gadd45b	11.6303	3.53982	2.6953	10.0551	3.73059	1.8994
ENSMUSG00000022309	11600	Angpt1	0.0483071	0.0278713	0.0439664	0.0225645	0.073321	0.0223236	0.0257921	0.111273	Angpt1	0.0469274	-4.41343	0.440712	2.41372	5.47687	2.45335
ENSMUSG00000009216	109349	Fam163b	30.7752	25.2177	10.4079	44.8614	19.588	15.5764	6.13579	11.661	Fam163b	20.5279	4.35951	0.807308	3.10541	3.84662	1.94359
ENSMUSG00000040563	235044	Plppr2	10.9101	16.7357	6.23009	48.2361	10.7238	13.7362	8.83931	28.1579	Plppr2	17.9461	4.1656	1.40743	5.46398	3.88223	1.95689
ENSMUSG00000073295	58242	Nudt11	14.9255	8.45283	8.30239	13.1638	11.4086	6.40878	9.09021	22.7679	Nudt11	11.815	3.56255	0.564041	2.0451	3.62581	1.8583
ENSMUSG00000026650	104362	Meig1	1.887	0.592765	0.39499	0.278916	1.25489	0.753903	0.640633	2.13332	Meig1	0.992052	-0.0115117	0.457451	2.01807	4.41157	2.14129
ENSMUSG00000048899	194237	Rimkla	5.45135	6.79826	2.01538	11.197	4.53693	8.14903	2.294	11.5217	Rimkla	6.49545	2.69943	1.52162	5.28916	3.47601	1.79743
ENSMUSG00000042042	78752	Csgalnact2	0.653364	0.632985	0.508758	1.76632	0.857555	0.209442	0.70506	0.596555	Csgalnact2	0.741255	-0.431959	0.60652	2.15897	3.5596	1.83171
ENSMUSG00000063406	73130	Tmed5	3.72217	2.17385	2.29946	6.11569	1.78831	1.36354	2.80547	5.81114	Tmed5	3.25995	1.70485	0.673252	2.36549	3.51353	1.81292
ENSMUSG00000052763	232784	Zfp212	2.00373	1.93812	1.35366	4.54326	4.28118	1.68657	2.24059	3.13978	Zfp212	2.64836	1.4051	0.680603	2.3788	3.49514	1.80535
ENSMUSG00000051557	433813	Pusl1	9.88421	6.83626	5.62602	9.42099	5.21401	4.8449	2.23368	10.57	Pusl1	6.82876	2.77162	0.810421	3.20333	3.95268	1.98283
ENSMUSG00000035713	244144	Usp35	1.28549	1.48877	0.797935	2.65031	1.18771	1.98094	0.287375	2.04946	Usp35	1.466	0.551885	1.413	5.22656	3.69891	1.8871
ENSMUSG00000039977	234964	Deup1	0.0764742	0.0273407	0.0655092	0.128915	0.246636	0.0531823	0.263301	0.126233	Deup1	0.123449	-3.01801	0.286573	1.22366	4.26998	2.09423
ENSMUSG00000027387	57432	Zc3h8	0.524807	0.627004	0.314589	1.06538	1.01458	1.7391	0.482512	3.57039	Zc3h8	1.16729	0.223169	1.45442	5.39307	3.70806	1.89066
ENSMUSG00000020014	380654	Cfap54	0.149624	0.231788	0.0687519	0.316997	0.142274	0.144593	0.103101	0.429942	Cfap54	0.198384	-2.33363	1.28271	4.39042	3.42276	1.77516
ENSMUSG00000045316	68636	Fahd1	35.9262	65.0413	8.23351	49.4633	25.8064	34.7032	20.9322	103.386	Fahd1	42.9365	5.42413	1.57758	5.47331	3.46943	1.7947
ENSMUSG00000028517	67916	Plpp3	2.66994	1.33803	2.76985	3.41517	2.86935	1.07735	2.3016	4.27633	Plpp3	2.5897	1.37279	0.438307	1.54548	3.52602	1.81804
ENSMUSG00000026249	20720	Serpine2	2.5575	1.04653	2.90865	4.1072	1.73745	0.627517	2.62255	3.34098	Serpine2	2.36855	1.244	0.385186	1.343	3.48663	1.80183
ENSMUSG00000040410	269514	Fbxl4	0.446659	0.642924	0.288277	1.11228	0.371723	0.486051	0.466669	2.76137	Fbxl4	0.821993	-0.282801	1.37348	4.88777	3.55867	1.83134
ENSMUSG00000030588	77254	Yif1b	1.14886	1.24945	1.73948	14.0744	3.13161	7.85537	1.86759	7.49939	Yif1b	4.82076	2.26926	1.79798	6.05333	3.36673	1.75135
ENSMUSG00000085111	67341	Ascl4	1.64129	0.803694	1.01221	2.21483	1.89698	0.81423	0.622901	0.711216	Ascl4	1.21467	0.280564	0.459448	1.66494	3.62379	1.8575
ENSMUSG00000026027	227154	Stradb	6.10914	3.04683	6.51205	11.2102	5.51323	5.29225	4.17619	13.792	Stradb	6.95648	2.79836	0.729326	2.51199	3.44426	1.7842
ENSMUSG00000006281	21745	Tep1	0.147563	0.573646	0.0540938	0.504923	0.351851	0.666043	0.0475182	0.443478	Tep1	0.348639	-1.52019	2.89022	9.33351	3.22935	1.69124
ENSMUSG00000029253	12617	Cenpc1	3.20293	1.47099	1.74412	2.64802	2.5581	1.81743	1.83819	4.66322	Cenpc1	2.49287	1.31781	0.584862	2.02755	3.46672	1.79357
ENSMUSG00000029790	83922	Cep41	1.23029	0.574798	0.306473	2.57226	1.30296	0.973329	0.804331	0.393341	Cep41	1.01972	0.0281766	0.60711	4.44107	7.3151	2.87088
ENSMUSG00000040759	67272	Cmtm5	55.286	9.88279	34.6085	42.427	34.4232	13.8838	39.6427	27.3142	Cmtm5	32.1835	5.00825	0.291042	0.957461	3.28977	1.71799
ENSMUSG00000096146	16514	Kcnj11	10.5957	9.776	4.5661	19.8828	5.36841	4.13391	6.81288	13.0082	Kcnj11	9.268	3.21226	0.84634	3.1319	3.70052	1.88773
ENSMUSG00000029381	27428	Shroom3	0.364303	0.508371	0.100188	0.922975	0.400751	0.529394	0.151116	0.3536	Shroom3	0.416337	-1.26418	1.35823	5.77619	4.25272	2.08839
ENSMUSG00000040506	228361	Ambra1	0.863255	0.872214	0.519838	3.48494	1.1203	1.94278	0.681717	2.08334	Ambra1	1.44605	0.532117	1.37227	4.87996	3.55613	1.83031
ENSMUSG00000015759	12793	Cnih1	3.69365	1.35237	3.86346	7.71842	4.84066	4.29036	7.08219	13.4394	Cnih1	5.78506	2.53233	0.626226	1.94771	3.11024	1.63703
ENSMUSG00000040367	242838	Lrrd1	0.0662693	1.11003	0.0373598	0.71959	0.106258	0.375512	0.00573019	0.205002	Lrrd1	0.328219	-1.60727	10.1421	27.5184	2.71329	1.44004
ENSMUSG00000024039	12411	Cbs	1.39411	0.386662	1.22227	1.76552	1.26492	1.08561	1.52451	2.917	Cbs	1.44508	0.531146	0.5678	1.67893	2.95691	1.56409
ENSMUSG00000003762	76889	Coq8b	1.39537	1.59275	0.155954	1.41765	0.930338	1.1134	0.950467	1.6546	Coq8b	1.15132	0.203285	1.16911	5.41551	4.63215	2.21168
ENSMUSG00000035274	21983	Tpbg	0.787023	1.1981	0.613396	4.78403	0.976984	1.63999	0.658573	2.49951	Tpbg	1.6447	0.717826	1.60047	5.7973	3.62224	1.85688
ENSMUSG00000036198	75404	Arhgap36	0.306369	0.415857	0.0503979	0.418155	0.0509533	0.132972	0.0946919	0.468172	Arhgap36	0.242196	-2.04575	1.98353	6.62062	3.3378	1.7389
ENSMUSG00000043251	277978	Exoc3l	3.58159	10.5451	0.425733	4.53061	1.56623	5.50241	0.437215	4.91507	Exoc3l	3.93799	1.97746	3.2287	10.9418	3.38893	1.76083
ENSMUSG00000060257	545474	Scrt2	11.2563	14.5747	5.13487	40.3779	8.14386	20.5018	6.90637	33.0573	Scrt2	17.4941	4.1288	1.90613	6.32498	3.31824	1.73042
ENSMUSG00000071379	53602	Hpcal1	1.56023	0.374382	0.800881	0.936209	0.855805	0.666556	0.873225	1.60952	Hpcal1	0.959602	-0.0594922	0.509408	1.50609	2.95654	1.56391
ENSMUSG00000032501	211770	Trib1	14.1309	7.89413	8.23321	25.5626	11.1718	7.86161	11.8422	17.2853	Trib1	12.9977	3.70019	0.631174	2.28223	3.61585	1.85433
ENSMUSG00000048721	320116	Fndc9	8.63935	8.00269	3.21334	19.2311	3.7035	1.89949	6.50411	5.93819	Fndc9	7.14148	2.83622	0.719599	3.44889	4.79279	2.26086
ENSMUSG00000076437	72657	Selenoh	37.5845	5.3192	28.0879	39.0447	47.7599	35.0496	31.8934	27.2604	Selenoh	31.4999	4.97728	0.437698	1.12241	2.56435	1.35859
ENSMUSG00000048550	208967	Thnsl1	5.5809	8.03973	5.67683	13.691	5.65416	9.37886	1.98317	22.3953	Thnsl1	9.04999	3.17792	1.54967	6.85221	4.42173	2.14461
ENSMUSG00000053801	101612	Grwd1	7.13442	3.25302	4.67661	10.4053	5.81925	3.51538	7.3599	10.38	Grwd1	6.56799	2.71545	0.530028	1.81766	3.42936	1.77794
ENSMUSG00000020672	268534	Sntg2	0.0374742	0.121642	0.0189706	0.0870474	0.0515035	0.076849	0.00432044	0.0518423	Sntg2	0.0562061	-4.15313	2.36906	8.29393	3.50093	1.80774
ENSMUSG00000016493	17221	Cd46	0.0939235	0.0858132	0.127905	0.21396	0.0872795	0.0254011	0.0974568	0.175708	Cd46	0.113431	-3.14011	0.602341	1.73786	2.88518	1.52866
ENSMUSG00000032640	269941	Chsy1	0.988302	0.437481	0.885768	0.608752	0.460353	0.306601	0.414394	2.00799	Chsy1	0.763705	-0.388913	0.554336	2.76643	4.99053	2.31919
ENSMUSG00000072623	22750	Zfp9	9.65802	7.09517	5.23962	16.7668	10.8527	7.10906	6.09196	10.3443	Zfp9	9.14471	3.19294	0.694844	2.44901	3.52455	1.81744
ENSMUSG00000025010	240665	Ccnj	1.88821	0.884866	1.17689	2.3589	1.52204	1.08157	1.00802	1.88815	Ccnj	1.47608	0.561772	0.589619	1.93874	3.28813	1.71727
ENSMUSG00000060924	94109	Csmd1	0.0429148	0.0450556	0.0462762	0.219837	0.0627785	0.0741764	0.0626846	0.183967	Csmd1	0.0922114	-3.43891	1.11572	3.84268	3.44412	1.78414
ENSMUSG00000033405	214254	Nudt15	0.374684	0.584473	0.0389365	0.516895	0.46512	0.862948	0.20484	0.500693	Nudt15	0.443573	-1.17275	1.70762	7.85982	4.6028	2.20251
ENSMUSG00000029670	71777	Ing3	3.53577	1.66415	1.33488	3.82627	2.47273	2.01365	2.0547	3.07337	Ing3	2.49694	1.32016	0.642503	2.18108	3.39466	1.76327
ENSMUSG00000053560	15936	Ier2	2.01969	14.9351	0.900883	29.8988	7.56673	20.2039	3.78833	25.075	Ier2	13.0486	3.70582	5.03243	19.9037	3.95508	1.98371
ENSMUSG00000059897	234358	Zfp930	2.19027	1.39472	0.749908	1.63274	2.38909	1.12261	1.4561	2.22051	Zfp930	1.64449	0.717641	0.553334	1.85111	3.34537	1.74217
ENSMUSG00000033192	270084	Lpcat2	0.0943646	0.142297	0.0518576	0.293026	0.00445021	0.0377444	0.0134392	0.337455	Lpcat2	0.121829	-3.03707	4.99472	15.3801	3.07928	1.62259
ENSMUSG00000033916	68953	Chmp2a	53.4646	59.0705	36.2183	152.797	86.2185	111.235	41.3436	154.969	Chmp2a	86.9145	6.44153	1.1975	3.98354	3.32654	1.73402
ENSMUSG00000097277	100504421	2900076A07Rik	0.669833	1.27484	0.0719282	0.775832	0.196906	1.08806	0.293458	3.17122	2900076A07Rik	0.94276	-0.085038	3.71452	10.7963	2.90652	1.53929
ENSMUSG00000036572	68134	Upf3b	2.9507	3.07225	1.66195	5.73706	4.57863	4.63845	2.15307	7.28184	Upf3b	4.00924	2.00333	1.02713	3.41704	3.32679	1.73413
ENSMUSG00000027243	241547	Harbi1	0.862992	1.29566	0.192469	5.25655	1.7563	1.82438	3.51295	2.21428	Harbi1	2.11445	1.08028	1.27006	13.9708	11.0001	3.45944
ENSMUSG00000027168	18508	Pax6	0.83959	0.770063	1.15687	1.4248	0.704769	0.0918526	0.897051	0.959291	Pax6	0.855535	-0.225102	0.52376	1.15049	2.1966	1.13527
ENSMUSG00000059588	54598	Calcrl	0.46931	0.0872643	0.234018	0.332785	0.241663	0.216424	0.249958	0.322323	Calcrl	0.269218	-1.89315	0.540751	1.35578	2.50721	1.32609
ENSMUSG00000043866	24075	Taf10	19.4083	24.183	5.50051	24.299	20.8198	22.5485	12.5525	42.2018	Taf10	21.4392	4.42218	1.16452	3.8898	3.34025	1.73996
ENSMUSG00000054931	544922	Zkscan4	3.42374	2.66312	0.519714	1.76078	2.9748	1.9502	0.669589	1.09939	Zkscan4	1.88267	0.912778	0.716707	2.51493	3.50901	1.81106
ENSMUSG00000045613	243764	Chrm2	0.256292	0.117884	0.32265	0.735175	0.238254	0.21784	0.383154	0.770152	Chrm2	0.380175	-1.39526	0.687138	2.14429	3.12061	1.64183
ENSMUSG00000059854	244653	Hydin	0.122348	0.324082	0.0316422	0.546494	0.0658987	0.223802	0.0733094	0.413847	Hydin	0.225178	-2.15086	3.0225	11.4581	3.79094	1.92255
ENSMUSG00000070509	244058	Rgma	5.24507	3.45183	4.93254	18.3952	6.46464	5.00182	4.68466	6.9298	Rgma	6.88819	2.78413	0.715914	2.6043	3.63773	1.86304
ENSMUSG00000071648	19881	Rom1	3.85327	1.68374	7.62247	18.4664	16.3632	15.0452	4.68542	8.35692	Rom1	9.50958	3.24938	0.678208	2.10311	3.10098	1.63273
ENSMUSG00000040836	240888	Gpr161	1.11214	0.808271	0.402595	0.766139	1.36041	0.266369	1.06674	0.857394	Gpr161	0.830007	-0.268805	0.461285	1.35338	2.93393	1.55283
ENSMUSG00000035759	71769	Bbs10	1.12563	4.20623	2.40078	25.5218	4.90115	7.85192	0.724948	4.38524	Bbs10	6.38971	2.67575	2.66942	8.33984	3.12421	1.64349
ENSMUSG00000046719	104079	Nxph3	0.275425	0.0437637	1.01633	2.71047	12.4658	2.63897	4.18286	0.565766	Nxph3	2.98743	1.5789	0.185296	1.40109	7.56137	2.91865
ENSMUSG00000037341	236727	Slc9a7	0.530324	0.204502	0.282688	0.555779	0.387699	0.191329	0.475716	0.492623	Slc9a7	0.390083	-1.35815	0.439558	1.50079	3.41433	1.7716
ENSMUSG00000049969	71801	Plekhf2	2.72663	0.847958	0.664716	0.960236	1.34408	0.762075	0.987671	1.2885	Plekhf2	1.19773	0.260306	0.438989	1.37458	3.13125	1.64674
ENSMUSG00000027971	64580	Ndst4	0.155522	0.153422	0.0682876	0.239486	0.292586	0.289763	0.0748287	0.222206	Ndst4	0.187013	-2.41879	0.988423	3.23827	3.2762	1.71202
ENSMUSG00000034189	72552	Hsdl1	12.679	8.3378	8.6745	24.4104	11.1606	8.74942	10.8392	21.1149	Hsdl1	13.2457	3.72746	0.720782	2.38103	3.30339	1.72395
ENSMUSG00000028211	60599	Trp53inp1	6.52576	4.29743	2.03218	3.2903	5.38241	1.74804	1.79883	2.52141	Trp53inp1	3.44954	1.78641	0.491652	1.5104	3.07209	1.61922
ENSMUSG00000032492	19228	Pth1r	0.627888	0.0660124	0.346752	0.425877	0.50528	0.345089	0.406581	0.251445	Pth1r	0.371866	-1.42715	0.39405	0.923313	2.34314	1.22844
ENSMUSG00000029524	75387	Sirt4	2.34324	10.2545	0.306488	6.53398	3.51711	7.78702	1.75499	8.41698	Sirt4	5.11429	2.35453	3.29512	13.0575	3.96266	1.98647
ENSMUSG00000040482	112403	Dxo	9.77879	21.2014	3.61499	26.7803	9.83189	11.7181	5.48918	20.1813	Dxo	13.5745	3.76283	1.67997	5.54233	3.29906	1.72206
ENSMUSG00000087026	320466	A230103J11Rik	2.2527	1.86955	0.532529	2.56659	0.526216	0.495899	0.87444	1.49095	A230103J11Rik	1.32611	0.4072	0.886151	3.26233	3.68146	1.88028
ENSMUSG00000028804	329942	Csmd2	0.0785588	0.0998612	0.0621184	0.243793	0.0706705	0.093308	0.0503905	0.226251	Csmd2	0.115619	-3.11255	1.29574	4.2073	3.24701	1.69911
ENSMUSG00000087174	71445	5530601H04Rik	1.69321	2.59869	0.641616	2.20882	1.01307	1.06693	0.454423	2.23758	5530601H04Rik	1.48929	0.574629	1.29397	4.18329	3.23292	1.69284
ENSMUSG00000079065	100042165	BC005561	2.90396	6.75792	1.13062	8.0336	3.21285	4.33005	1.5066	6.96345	BC005561	4.35488	2.12263	1.83744	5.86372	3.19125	1.67412
ENSMUSG00000103472	93715	Pcdhga7	0.00465377	0.0162682	0.0197894	0.12128	0.0324597	0.109173	0.0212469	0.426631	Pcdhga7	0.0939378	-3.41215	3.42953	13.1041	3.82097	1.93394
ENSMUSG00000043015	227094	Nemp2	0.356885	1.28655	0.0323351	0.368895	0.194472	0.284382	0.214086	1.03501	Nemp2	0.471577	-1.08443	2.53363	8.12152	3.20548	1.68054
ENSMUSG00000069670	432450	Nkain2	0.120558	0.0788468	0.0725344	0.159144	0.139649	0.0954379	0.0834975	0.177886	Nkain2	0.115944	-3.1085	0.668713	2.16224	3.23343	1.69307
ENSMUSG00000042046	213452	Dstyk	4.63861	7.35419	2.22874	6.46646	3.90508	5.60563	2.48731	20.2104	Dstyk	6.61206	2.7251	1.51045	5.5134	3.65017	1.86796
ENSMUSG00000041117	434130	Ccdc8	0.295276	0.0860165	0.332928	1.82511	0.384682	0.0836584	0.331916	0.0397142	Ccdc8	0.422413	-1.24327	0.254391	2.80083	11.0099	3.46073
ENSMUSG00000027879	20333	Sec22b	16.911	16.703	9.40643	29.2941	19.6797	19.1317	11.7278	37.3402	Sec22b	20.0242	4.32367	0.979927	3.14909	3.21359	1.68419
ENSMUSG00000020143	94176	Dock2	0.0310063	0.0608758	0.000205245	0.00510879	0.00766178	0.0155238	0.00374613	0.00616975	Dock2	0.0162872	-5.94012	1.99474	13.2691	6.65205	2.7338
ENSMUSG00000014243	69747	Zswim7	1.42962	1.82658	1.02613	28.9774	1.85998	3.79462	2.26414	2.14546	Zswim7	5.4155	2.43709	1.6589	14.5935	8.79708	3.13703
ENSMUSG00000091803	66272	Cox16	0.0544153	0.0557541	0.0190409	0.195599	0.0417452	0.086123	0.0272577	0.0575407	Cox16	0.0671845	-3.89573	1.54383	6.19178	4.01066	2.00384
ENSMUSG00000036298	239606	Slc2a13	0.739118	0.41551	0.62451	1.71763	0.606686	0.464012	1.01118	1.61973	Slc2a13	0.899797	-0.152328	0.6635	2.17609	3.27972	1.71357
ENSMUSG00000097694	619312	G730013B05Rik	0.0534296	0.0062258	0.0275395	0.0214216	0.158491	0.0302756	0.0591355	0.0172469	G730013B05Rik	0.0467207	-4.4198	0.153774	0.534751	3.47751	1.79806
ENSMUSG00000086693	102633880	A730081D07Rik	0.232717	0.309688	0.0817843	0.694475	0.0667845	0.184315	0.145432	0.640228	A730081D07Rik	0.294428	-1.76401	2.0453	6.4469	3.15206	1.65629
ENSMUSG00000061132	17060	Blnk	0.120817	1.01173	0.0278837	0.527774	0.0455392	1.25375	0.00935541	1.15834	Blnk	0.519399	-0.945086	17.9526	71.3715	3.97555	1.99115
ENSMUSG00000062012	22654	Zfp13	3.04738	3.44596	0.440074	2.33725	1.46227	2.87513	0.950163	4.02195	Zfp13	2.32252	1.21569	1.5485	4.77198	3.08167	1.62371
ENSMUSG00000044145	329509	1810024B03Rik	0.010792	0.00943141	0.0990834	0.53004	0.0194673	0.0183457	0.033594	0.0522543	1810024B03Rik	0.096626	-3.37144	0.908156	3.45245	3.8016	1.92661
ENSMUSG00000033730	13655	Egr3	36.4914	66.2273	9.61437	84.4172	19.273	73.8523	6.57915	52.6151	Egr3	43.6337	5.44737	2.82339	8.38878	2.97117	1.57103
ENSMUSG00000096438	100042025	Gapdh-ps15	1.0637	1.44604	0.913783	1.89543	0.568525	2.00914	0.122635	2.86133	Gapdh-ps15	1.36007	0.443684	2.4467	12.7031	5.19196	2.37628
ENSMUSG00000046152	171167	Fut10	0.772741	0.314037	0.164421	0.203994	0.426397	0.156768	0.239223	0.289985	Fut10	0.320946	-1.6396	0.387026	1.22644	3.16888	1.66397
ENSMUSG00000031027	117229	Stk33	0.155416	0.106071	0.101564	0.320458	0.13261	0.0654203	0.0391638	0.0418065	Stk33	0.120314	-3.05513	0.587912	2.11135	3.59127	1.84449
ENSMUSG00000046982	110796	Tshz1	1.49908	3.37034	0.5756	2.65599	1.78592	1.90596	0.511498	2.66043	Tshz1	1.8706	0.903503	1.65775	4.90778	2.96051	1.56585
ENSMUSG00000057691	69228	Zfp746	1.85298	1.06819	2.26803	4.43008	2.81042	1.64562	1.30378	2.24104	Zfp746	2.20252	1.13915	0.581005	1.83608	3.16017	1.66
ENSMUSG00000028360	242259	Slc44a5	0.143974	0.0873482	0.0475309	0.0771243	0.093963	0.0647265	0.0337466	0.0864194	Slc44a5	0.0793542	-3.65555	0.647772	2.09172	3.2291	1.69113
ENSMUSG00000043572	230577	Pars2	4.57728	3.58301	3.14814	5.74197	2.70161	2.10041	1.80655	5.98264	Pars2	3.7052	1.88955	0.780125	2.56778	3.2915	1.71875
ENSMUSG00000074811	20170	Hps6	3.1519	4.34517	2.7029	6.58547	8.06126	8.22571	6.12638	35.0366	Hps6	9.27943	3.21404	1.19949	4.07771	3.39953	1.76533
ENSMUSG00000097397	100503704	Gm16861	2.03889	2.84192	0.573681	2.17299	0.993182	2.76401	0.107119	1.08303	Gm16861	1.57185	0.652466	2.08842	6.94917	3.32747	1.73443
ENSMUSG00000030600	80749	Lrfn1	3.71029	2.65759	2.728	12.3673	2.24845	2.09005	4.75572	6.89246	Lrfn1	4.68123	2.22689	0.822915	2.99138	3.6351	1.862
ENSMUSG00000022704	106248	Qtrt2	0.130243	0.183381	0.0944038	0.398891	0.258869	0.568885	0.208344	1.50066	Qtrt2	0.41796	-1.25856	1.80279	5.71408	3.16958	1.66429
ENSMUSG00000025492	66141	Ifitm3	60.3527	28.9916	26.0735	109.769	64.1672	36.6898	27.4754	17.5786	Ifitm3	46.3873	5.53566	0.526078	2.4249	4.60939	2.20458
ENSMUSG00000046805	17476	Mpeg1	1.6023	3.81062	1.90392	3.8966	1.13718	1.38423	0.327064	4.53624	Mpeg1	2.32477	1.21709	1.79774	7.9581	4.42673	2.14624
ENSMUSG00000024885	67689	Aldh3b1	0.116009	0.0253458	0.378391	0.247093	0.662669	0.493019	0.383689	0.936182	Aldh3b1	0.4053	-1.30294	0.481236	1.54648	3.21356	1.68417
ENSMUSG00000039838	242773	Slc45a1	3.72937	7.71869	2.19935	15.6355	2.76083	5.07005	2.49136	12.9201	Slc45a1	6.56566	2.71494	1.95306	6.14757	3.14766	1.65428
ENSMUSG00000002228	71887	Ppm1j	0.166899	3.08384	0.207383	12.6661	0.344071	1.13487	0.593751	5.73377	Ppm1j	2.99133	1.58079	10.8878	35.3663	3.24824	1.69966
ENSMUSG00000047996	546336	Prrg1	0.114534	0.0138592	0.130274	0.204875	0.0762842	0.0658985	0.17735	0.113757	Prrg1	0.112104	-3.15709	0.49243	1.10704	2.24812	1.16872
ENSMUSG00000070972	72429	Dnajc25	0.182244	0.3592	0.134907	0.443068	0.624844	0.777803	0.197147	1.42063	Dnajc25	0.51748	-0.950426	1.60789	5.2451	3.26211	1.7058
ENSMUSG00000022340	319613	Sybu	1.44872	1.4111	0.935697	3.00215	1.76545	1.54721	1.09863	2.81801	Sybu	1.75337	0.810131	0.925206	2.88675	3.12011	1.6416
ENSMUSG00000060275	100042150	Nrg2	0.0263303	0.0540752	0.0057255	0.0501441	0.0102908	0.0212609	0.00819625	0.038247	Nrg2	0.0267838	-5.2225	2.05986	6.71222	3.25857	1.70424
ENSMUSG00000044496	77034	2510039O18Rik	6.8194	3.157	6.41242	9.60635	9.64151	6.29756	4.53242	8.80511	2510039O18Rik	6.90897	2.78847	0.558058	1.72039	3.08281	1.62425
ENSMUSG00000034926	74754	Dhcr24	0.880721	0.618694	1.64531	3.39593	0.851359	0.816637	2.19062	6.86249	Dhcr24	2.15772	1.10951	0.830851	2.59833	3.12732	1.64493
ENSMUSG00000025001	15201	Hells	0.203389	0.0206083	0.108252	0.12409	0.173694	0.090195	0.140693	0.0618471	Hells	0.115346	-3.11596	0.3103	0.792948	2.55543	1.35356
ENSMUSG00000017286	67201	Glod4	1.35525	0.525644	0.682829	1.38932	1.158	1.10603	0.896145	1.55572	Glod4	1.08362	0.115856	0.67149	1.88533	2.80768	1.48938
ENSMUSG00000022673	17217	Mcm4	2.75989	3.61408	1.07538	3.72356	3.42434	3.45543	0.62729	2.2767	Mcm4	2.61958	1.38934	1.15929	3.54599	3.05876	1.61295
ENSMUSG00000021390	18295	Ogn	2.11379	1.18126	0.159815	0.417977	0.821389	0.598883	0.313329	0.464165	Ogn	0.758826	-0.398159	0.643973	2.04839	3.18086	1.66942
ENSMUSG00000031591	11886	Asah1	1.29339	0.795414	0.512559	1.74911	0.864108	0.843407	1.06866	1.78377	Asah1	1.1138	0.155493	0.795514	2.54083	3.19395	1.67534
ENSMUSG00000097908	66752	4933404O12Rik	4.76759	1.96816	3.04839	9.05576	6.14517	3.68289	4.6053	3.63484	4933404O12Rik	4.61351	2.20587	0.506068	1.87997	3.71486	1.89331
ENSMUSG00000074733	414758	Zfp950	0.824072	1.09572	0.683394	1.62472	0.766967	1.06568	0.245516	1.8063	Zfp950	1.01405	0.0201233	1.35955	4.86731	3.58008	1.83999
ENSMUSG00000007589	28113	Tinf2	2.96971	3.27676	1.73165	11.1416	3.83066	5.13292	2.77156	6.0248	Tinf2	4.60996	2.20475	1.22167	4.30393	3.52298	1.8168
ENSMUSG00000026791	56017	Slc2a8	0.429357	0.363856	2.2885	1.6171	0.391162	0.375998	0.148503	1.61694	Slc2a8	0.903927	-0.145722	0.904339	5.79745	6.4107	2.68048
ENSMUSG00000002343	76813	Armc6	3.05411	4.41227	1.67978	7.68209	2.01058	3.60189	1.45997	7.78799	Armc6	3.96108	1.9859	1.61808	4.9538	3.06152	1.61425
ENSMUSG00000063129	79459	Aldoart2	0.785384	0.873558	0.207007	1.28817	0.772758	1.3351	0.518591	1.49807	Aldoart2	0.909829	-0.136332	1.41999	4.55577	3.20831	1.68181
ENSMUSG00000040818	211922	Dennd6a	4.50212	2.60933	1.59784	3.76933	3.22824	2.61097	2.44639	4.54423	Dennd6a	3.16356	1.66155	0.694185	2.10827	3.03705	1.60267
ENSMUSG00000049164	72672	Zfp518a	2.7131	3.34527	1.09703	5.64292	2.88317	5.88409	1.72713	7.8705	Zfp518a	3.8954	1.96177	1.63692	4.85041	2.96313	1.56712
ENSMUSG00000032327	20897	Stra6	0.365907	2.72784	0.0190122	1.02798	0.0473151	0.831587	0.00816499	0.184155	Stra6	0.651494	-0.618175	12.5153	38.3118	3.06121	1.6141
ENSMUSG00000062198	72658	2700097O09Rik	0.161411	0.498216	0.159313	1.21857	0.346917	1.52957	0.0712694	1.16954	2700097O09Rik	0.64435	-0.634083	3.74783	12.0295	3.20973	1.68245
ENSMUSG00000033099	97961	Nol12	7.48849	9.00299	7.999	22.8584	7.73064	8.73307	4.51264	19.7636	Nol12	11.0111	3.46089	1.16596	3.61863	3.10358	1.63393
ENSMUSG00000035293	217558	G2e3	1.29657	0.41464	0.691754	0.836333	1.11163	0.827404	1.25198	2.27089	G2e3	1.08765	0.121214	0.532058	1.51142	2.8407	1.50625
ENSMUSG00000028497	66775	Hacd4	0.304175	0.12083	0.144311	0.23282	0.485506	0.40426	0.160678	0.303485	Hacd4	0.269508	-1.8916	0.614948	1.75105	2.84748	1.50969
ENSMUSG00000022899	57738	Slc15a2	1.04414	2.12818	0.167635	2.82267	0.584881	0.716925	0.314085	0.428167	Slc15a2	1.02583	0.0367986	1.63199	9.10071	5.57646	2.47935
ENSMUSG00000048540	18072	Nhlh2	32.4166	29.7805	16.0232	30.434	42.9499	24.1367	28.7629	71.64	Nhlh2	34.518	5.10928	0.740328	2.19504	2.96495	1.56801
ENSMUSG00000043614	194309	Vps37d	6.52609	7.74572	4.51723	15.7786	4.56038	5.80931	5.12445	20.3187	Vps37d	8.79756	3.1371	1.23038	3.72902	3.0308	1.5997
ENSMUSG00000056214	93737	Pard6g	0.250441	0.190443	0.163453	0.257545	0.75489	0.49761	0.128244	0.372711	Pard6g	0.326917	-1.613	0.709806	2.24096	3.15714	1.65862
ENSMUSG00000025789	20450	St8sia2	1.15656	0.834666	0.59644	2.045	0.856643	0.728178	0.569581	0.929495	St8sia2	0.964571	-0.0520411	0.785858	2.53028	3.21977	1.68696
ENSMUSG00000063108	22688	Zfp26	4.93553	2.36693	1.80629	5.93793	2.54372	1.90251	3.00769	2.98043	Zfp26	3.18513	1.67135	0.613748	2.13915	3.48539	1.80132
ENSMUSG00000007655	12389	Cav1	0.380691	0.141322	0.465592	0.911735	0.640122	0.3608	0.415986	0.402369	Cav1	0.464827	-1.10523	0.467434	1.46275	3.12931	1.64584
ENSMUSG00000006205	56213	Htra1	0.479924	0.246226	0.959943	0.478649	0.565659	0.0527658	1.10001	0.955712	Htra1	0.604861	-0.725323	0.303167	0.683721	2.25527	1.1733
ENSMUSG00000032485	235623	Scap	0.86792	1.0687	0.922894	5.7384	1.58351	2.1917	0.867304	2.14372	Scap	1.92302	0.943372	1.30771	4.34477	3.32243	1.73224
ENSMUSG00000031878	234664	Nae1	5.70766	6.64784	2.51349	7.53418	3.71818	5.20484	2.67781	13.1185	Nae1	5.89031	2.55834	1.28228	3.94823	3.07908	1.6225
ENSMUSG00000039313	209743	Minar1	5.13635	2.75259	6.42865	10.8448	6.14514	4.50855	4.53304	9.50768	Minar1	6.2321	2.63972	0.63479	1.89218	2.9808	1.5757
ENSMUSG00000041986	270162	Elmod1	2.77404	4.0227	1.13363	6.92062	1.46186	1.94991	1.72666	4.9199	Elmod1	3.11367	1.63861	1.39199	4.47711	3.21635	1.68542
ENSMUSG00000054733	110265	Msra	0.233577	0.192961	0.0915992	0.317381	0.397862	0.382584	0.172381	0.354073	Msra	0.267802	-1.90076	0.893856	2.75945	3.08713	1.62627
ENSMUSG00000047945	17357	Marcksl1	75.5415	42.9222	63.1612	105.659	83.1506	67.7633	58.5194	144.639	Marcksl1	80.1696	6.32498	0.69157	2.07225	2.99644	1.58325
ENSMUSG00000021866	11744	Anxa11	0.765786	0.852182	0.117799	0.961455	0.216686	0.337834	0.263948	0.500373	Anxa11	0.502008	-0.994218	1.33596	5.02876	3.76416	1.91233
ENSMUSG00000019647	20358	Sema6a	1.19131	1.69744	1.12045	6.80505	1.08569	1.95875	1.19928	4.52607	Sema6a	2.44801	1.29161	1.6145	4.92375	3.0497	1.60867
ENSMUSG00000020021	13998	Fgd6	1.4878	1.51677	0.528089	1.79602	0.707866	0.781739	0.646697	1.9088	Fgd6	1.17172	0.22863	1.06192	3.17629	2.99109	1.58067
ENSMUSG00000070348	12443	Ccnd1	7.5407	3.47605	1.18982	4.81736	5.06797	2.57581	3.31645	1.70044	Ccnd1	3.71058	1.89164	0.484613	2.28077	4.70638	2.23462
ENSMUSG00000020802	217342	Ube2o	7.38693	8.77626	2.21313	13.8207	4.1015	7.45892	3.45184	10.5724	Ube2o	7.22271	2.85254	1.50333	4.65386	3.0957	1.63027
ENSMUSG00000020805	237831	Slc13a5	0.206298	0.11473	0.0407813	0.0187981	0.0902141	0.0159406	0.160544	0.302692	Slc13a5	0.11875	-3.074	0.366416	1.17318	3.20177	1.67887
ENSMUSG00000058135	14862	Gstm1	99.6033	34.03	50.5898	70.6769	69.171	33.1322	60.4129	62.5466	Gstm1	60.0203	5.90738	0.410323	1.21619	2.96398	1.56754
ENSMUSG00000074088	66585	Snrnp40	1.83631	3.03666	0.61196	2.87195	1.285	2.61703	0.689882	4.37539	Snrnp40	2.16552	1.11472	1.84514	5.51763	2.99036	1.58032
ENSMUSG00000078771	14017	Evi2a	8.9702	2.19602	2.71088	14.7606	8.29254	3.97362	9.18638	1.74488	Evi2a	6.47939	2.69586	0.361996	2.81745	7.78309	2.96034
ENSMUSG00000020695	17534	Mrc2	0.0687645	0.371176	0.0215007	0.859532	0.0218897	0.0859523	0.00419714	0.0195855	Mrc2	0.181575	-2.46137	4.6622	22.3216	4.78779	2.25936
ENSMUSG00000040711	268396	Sh3pxd2b	0.62133	0.213596	0.40269	0.976963	0.959667	0.891029	0.585122	0.677256	Sh3pxd2b	0.665957	-0.5865	0.636125	1.79178	2.81671	1.49401
ENSMUSG00000061143	433586	Maml3	0.443121	0.242219	0.283682	0.810792	0.328896	0.288836	0.244831	0.361694	Maml3	0.375509	-1.41308	0.71241	2.16771	3.04279	1.60539
ENSMUSG00000031982	68865	Arv1	3.03074	0.776474	2.41382	0.89056	1.89951	0.923007	1.37263	4.04708	Arv1	1.91923	0.940526	0.371059	1.65868	4.47013	2.16032
ENSMUSG00000028758	16559	Kif17	1.11346	1.52484	0.359439	2.66473	1.11539	2.61092	0.786116	2.96431	Kif17	1.6424	0.715806	1.85513	5.59221	3.01446	1.5919
ENSMUSG00000019872	57319	Smpdl3a	2.19776	2.30482	0.418266	1.95209	2.27702	3.89699	0.961294	3.21972	Smpdl3a	2.1535	1.10668	1.38008	4.00824	2.90436	1.53822
ENSMUSG00000112364	75030	4930503E24Rik	0.00426994	0.0111948	0.00206332	0.0171196	0.0128373	0.0181466	0.00443057	0.017229	4930503E24Rik	0.0109114	-6.51802	2.01768	6.09287	3.01974	1.59443
ENSMUSG00000014177	67510	Tvp23b	3.34715	0.725751	0.909795	1.26446	1.58568	1.53025	2.01609	2.63462	Tvp23b	1.75173	0.808777	0.590933	1.34831	2.28167	1.19009
ENSMUSG00000030822	233895	Prr14	8.35492	8.83908	3.1538	20.9394	6.88633	12.2677	4.98248	12.271	Prr14	9.71183	3.27974	1.4197	4.55112	3.20569	1.68064
ENSMUSG00000034813	74053	Grip1	0.115052	0.129274	0.0564979	0.219033	0.106015	0.14605	0.0992248	0.342745	Grip1	0.151736	-2.72036	1.25063	3.66553	2.93095	1.55137
ENSMUSG00000041939	17855	Mvk	5.40726	6.25849	2.58488	14.5014	3.04211	5.10118	3.65521	10.9149	Mvk	6.43317	2.68553	1.41714	4.2981	3.03294	1.60072
ENSMUSG00000039830	50913	Olig2	72.0499	70.7688	19.139	34.7647	50.7677	32.2908	25.5809	75.904	Olig2	47.6582	5.57465	0.809135	2.39182	2.95602	1.56366
ENSMUSG00000051098	72852	Mblac2	4.02878	1.52866	2.12674	3.96464	3.50815	3.44352	2.51757	4.33492	Mblac2	3.18162	1.66976	0.680506	1.79302	2.63484	1.39771
ENSMUSG00000021287	74335	Xrcc3	13.2253	6.35007	11.2721	9.23706	15.265	10.0925	8.20608	27.209	Xrcc3	12.6071	3.65617	0.570649	2.06759	3.62323	1.85727
ENSMUSG00000005656	72183	Snx6	2.87654	2.56416	1.8765	3.95965	4.81989	3.48408	2.91013	7.6024	Snx6	3.76167	1.91137	0.807129	2.36125	2.9255	1.54868
ENSMUSG00000021514	170936	Zfp369	12.4421	8.77368	5.53077	12.7045	10.2532	8.03446	8.8371	18.18	Zfp369	10.5945	3.40524	0.744383	2.17714	2.92476	1.54832
ENSMUSG00000041143	77056	Tmco4	0.0754135	0.210899	0.00132514	0.0164922	0.0263826	0.0349631	0.0156501	0.0398343	Tmco4	0.05262	-4.24825	2.0609	7.49546	3.63699	1.86275
ENSMUSG00000059540	21400	Tcea2	7.63716	17.6916	0.766077	11.3984	4.98626	9.17338	6.67489	16.3366	Tcea2	9.33304	3.22235	2.07812	8.66318	4.16875	2.05962
ENSMUSG00000018819	16985	Lsp1	0.851057	0.546436	0.966853	1.55288	0.438625	0.342494	0.277537	0.740057	Lsp1	0.714492	-0.485009	0.711451	2.13632	3.00276	1.58629
ENSMUSG00000020464	71701	Pnpt1	0.822107	1.30387	0.761413	2.51022	0.874218	1.52693	0.41072	2.93016	Pnpt1	1.39246	0.477631	1.66632	5.2155	3.12995	1.64614
ENSMUSG00000037443	70012	Cep85	0.762487	0.668163	0.411385	1.02316	1.4363	0.646332	0.475989	0.640333	Cep85	0.758019	-0.399695	0.663146	1.91619	2.88954	1.53084
ENSMUSG00000041703	65100	Zic5	26.3468	9.12623	16.8249	19.8128	23.851	8.92132	19.7916	18.4668	Zic5	17.8927	4.1613	0.360216	1.05533	2.9297	1.55075
ENSMUSG00000033781	142688	Asb13	12.9427	7.63815	8.22141	12.7871	11.3013	10.3759	5.77502	17.0491	Asb13	10.7613	3.42778	0.75413	2.25378	2.98858	1.57946
ENSMUSG00000031750	76527	Il34	0.206731	0.677503	0.0606515	1.04346	0.177578	0.329465	0.0727795	0.217475	Il34	0.348206	-1.52199	2.56627	10.0962	3.93418	1.97606
ENSMUSG00000035378	72171	Shq1	0.449541	0.496356	0.0211116	0.228175	0.28482	0.521838	0.209963	0.332157	Shq1	0.317995	-1.65292	1.46815	6.19501	4.21959	2.0771
ENSMUSG00000038884	319278	A230050P20Rik	6.07722	5.36579	5.42924	12.3083	7.18273	4.22465	4.2689	8.25803	A230050P20Rik	6.63936	2.73104	0.735552	2.10076	2.85603	1.51401
ENSMUSG00000038390	14788	Gpr162	7.8601	14.5969	6.48164	23.5068	8.60472	9.76708	2.99193	14.6855	Gpr162	11.0618	3.46752	1.49609	4.26752	2.85245	1.5122
ENSMUSG00000049744	76117	Arhgap15	0.0179162	0.0904299	0.00247357	0.0252878	0.0175882	0.0251732	0.00113818	0.00678652	Arhgap15	0.0233492	-5.42048	3.23931	8.09291	2.49834	1.32097
ENSMUSG00000031870	18667	Pgr	1.76142	3.09974	0.906012	3.54139	1.73141	2.70773	1.09411	6.48813	Pgr	2.66624	1.41481	1.66184	4.91941	2.96021	1.5657
ENSMUSG00000030595	18036	Nfkbib	8.18864	19.7607	4.90139	38.4905	10.6156	19.7836	6.42885	30.9274	Nfkbib	17.3871	4.11994	2.13841	6.33185	2.96101	1.56609
ENSMUSG00000114809	382823	Atp5c1-ps	0.596651	1.4898	0.494252	1.87956	1.02502	2.31833	0.265327	3.30166	Atp5c1-ps	1.42132	0.507235	2.37933	8.12328	3.41411	1.77151
ENSMUSG00000056493	17425	Foxk1	8.02935	9.29457	2.50916	11.107	5.90121	8.05935	2.84408	8.50065	Foxk1	7.03067	2.81366	1.26164	3.70773	2.93881	1.55523
ENSMUSG00000028391	71354	Wdr31	0.79251	1.12489	0.472913	1.04492	0.722784	2.24234	0.237315	3.95747	Wdr31	1.32439	0.405332	2.26088	9.4428	4.1766	2.06233
ENSMUSG00000062980	214642	Cped1	0.0433011	0.115437	0.010145	0.0640069	0.0715343	0.106324	0.0122536	0.0642397	Cped1	0.0609052	-4.03729	2.07613	5.77587	2.78204	1.47614
ENSMUSG00000047648	71865	Fbxo30	3.74265	3.4501	2.72133	7.0347	4.05839	3.2593	3.31818	7.92468	Fbxo30	4.43867	2.15013	0.862469	2.48664	2.88317	1.52765
ENSMUSG00000039519	13123	Cyp7b1	0.0883571	0.0193044	0.0553713	0.067806	0.0888233	0.0469379	0.0866671	0.067961	Cyp7b1	0.0651535	-3.94001	0.373461	1.00437	2.68934	1.42725
ENSMUSG00000025505	71448	Tmem80	5.12577	8.51992	1.67553	10.5525	2.85544	4.03639	3.5718	11.0711	Tmem80	5.92605	2.56707	1.53788	4.69877	3.05536	1.61134
ENSMUSG00000021991	12294	Cacna2d3	0.0615489	0.0797346	0.0522054	0.152997	0.0858599	0.114723	0.065367	0.320456	Cacna2d3	0.116611	-3.10022	1.31581	3.91654	2.97651	1.57362
ENSMUSG00000042116	246228	Vwa1	1.68004	0.410473	1.08244	2.93334	3.17177	1.81184	2.45553	1.04963	Vwa1	1.82438	0.867409	0.407782	1.5687	3.84689	1.94369
ENSMUSG00000034255	544817	Arhgap27	2.06151	3.50688	1.34243	8.89142	1.52459	2.57367	3.03511	10.9129	Arhgap27	4.23106	2.08102	1.69461	5.10947	3.01513	1.59222
ENSMUSG00000064370	17711	mt-Cytb	2211.92	514.517	3712.7	5435.31	1216.98	543.344	4429.92	2593.22	mt-Cytb	2582.24	11.3344	0.33954	1.02468	3.01785	1.59352
ENSMUSG00000026796	227737	Fam129b	0.406877	0.845819	0.407183	1.59752	0.561681	1.94812	0.134899	2.04002	Fam129b	0.992764	-0.0104768	2.77359	9.52297	3.43344	1.77966
ENSMUSG00000044768	52392	D1Ertd622e	1.79299	1.41673	1.51749	3.61985	1.91889	1.47528	1.46413	3.05481	D1Ertd622e	2.03252	1.02327	0.779488	2.23592	2.86845	1.52027
ENSMUSG00000028182	74435	Lrriq3	0.0117315	0.00205049	0.00907023	0.00940705	0.0804155	0.0259256	0.0340839	0.0151475	Lrriq3	0.023479	-5.41249	0.24859	0.740777	2.97991	1.57527
ENSMUSG00000015980	76612	Lrrc27	2.10256	3.59222	1.61645	8.26376	0.963005	3.38645	0.757234	7.27086	Lrrc27	3.49407	1.80491	2.61252	7.35708	2.81608	1.49369
ENSMUSG00000044471	232685	Lncpint	0.0205867	0.109447	0.00414496	0.170236	0.0216624	0.110821	0.0347118	0.186899	Lncpint	0.0823135	-3.60273	5.2161	23.2274	4.45303	2.15479
ENSMUSG00000041180	226098	Hectd2	0.642278	0.901818	0.649955	1.79401	0.881506	1.21281	0.428294	2.43507	Hectd2	1.11822	0.1612	1.38997	4.22285	3.0381	1.60317
ENSMUSG00000053205	56291	Styx	0.143499	0.0605415	0.194475	0.205004	0.0833086	0.0644895	0.0804386	0.202321	Styx	0.12926	-2.95166	0.597999	1.78468	2.98442	1.57745
ENSMUSG00000049882	207965	Vcpkmt	5.74056	2.71588	1.71026	2.11987	2.23194	2.09112	1.65708	4.80674	Vcpkmt	2.88418	1.52816	0.705005	2.07012	2.93632	1.55401
ENSMUSG00000054676	72244	1600014C10Rik	12.9181	8.65982	5.61686	11.9649	11.1729	9.52951	7.09124	15.4077	1600014C10Rik	10.2951	3.36389	0.761639	2.15147	2.8248	1.49815
ENSMUSG00000004947	74198	Dtx2	0.279672	0.369334	0.282299	1.04654	0.246639	0.80822	0.264398	2.49766	Dtx2	0.724346	-0.46525	2.29877	6.57691	2.86106	1.51655
ENSMUSG00000022019	219249	Tdrd3	1.17146	0.699629	0.714246	1.33062	1.18685	1.04252	0.973566	2.21818	Tdrd3	1.16714	0.222972	0.73781	2.07069	2.80654	1.48879
ENSMUSG00000036585	14164	Fgf1	7.15845	4.95558	3.7777	9.50502	5.52334	4.24605	4.98338	8.51696	Fgf1	6.08331	2.60486	0.730508	2.11258	2.89193	1.53203
ENSMUSG00000021226	171210	Acot2	6.08067	11.2128	3.30916	15.5823	4.80397	5.98795	1.87853	7.40027	Acot2	7.03195	2.81393	1.54523	4.32411	2.79835	1.48458
ENSMUSG00000020691	52686	Mettl2	4.83596	6.17287	1.28505	5.94231	1.40552	2.11639	1.76636	5.90512	Mettl2	3.6787	1.8792	1.39111	3.98363	2.86363	1.51785
ENSMUSG00000062044	381983	Lmtk3	1.15374	1.47949	3.0649	6.2877	1.00399	1.72474	0.908382	7.84145	Lmtk3	2.93305	1.5524	1.50012	5.34192	3.561	1.83228
ENSMUSG00000039230	108903	Tbcd	0.650202	0.695892	0.220764	1.08093	0.291065	0.648816	0.308353	1.20544	Tbcd	0.637683	-0.649089	1.64969	4.4028	2.66887	1.41623
ENSMUSG00000068205	72899	Macrod2	0.165706	0.177007	0.0910046	0.403655	0.158393	0.18937	0.130768	0.301857	Macrod2	0.20222	-2.306	1.13188	3.37195	2.97905	1.57485
ENSMUSG00000024816	67457	Frmd8	3.80756	2.98386	0.965775	1.91053	2.65385	0.857246	2.0018	2.05342	Frmd8	2.15426	1.10719	0.553343	1.50201	2.71444	1.44065
ENSMUSG00000041642	16565	Kif21b	5.53602	6.9654	2.86033	10.9248	2.74418	4.93197	2.75757	13.081	Kif21b	6.22516	2.63811	1.52772	4.28154	2.80257	1.48675
ENSMUSG00000117322	320020	6330415G19Rik	0.595945	0.114151	0.331366	0.245479	0.392695	0.208165	0.68613	0.751029	6330415G19Rik	0.41562	-1.26666	0.360819	0.917699	2.54338	1.34675
ENSMUSG00000058897	77018	Col25a1	0.295278	0.301097	0.202859	0.607123	0.266093	0.306153	0.354611	1.10888	Col25a1	0.430262	-1.21671	1.08513	3.05993	2.81988	1.49564
ENSMUSG00000006191	68916	Cdkal1	0.0465084	0.0573077	0.045292	0.115024	0.0681443	0.0684591	0.0423413	0.16422	Cdkal1	0.075912	-3.71953	1.11841	3.20904	2.86928	1.52069
ENSMUSG00000051169	101122	Rpusd3	6.82599	10.1823	0.22748	3.47993	3.43211	3.85124	1.80122	1.56708	Rpusd3	3.92092	1.97119	1.30691	8.08387	6.18548	2.62889
ENSMUSG00000106379	269629	Lhfpl3	0.30608	0.216336	0.210305	0.732273	0.275123	0.240409	0.417046	0.586679	Lhfpl3	0.373031	-1.42263	0.79031	2.44436	3.09291	1.62896
ENSMUSG00000034471	140721	Caskin2	8.51132	8.18209	1.58977	7.33351	2.03726	1.5999	1.63892	2.12661	Caskin2	4.12742	2.04524	0.87332	2.95525	3.38392	1.7587
ENSMUSG00000037795	333789	N4bp2	0.884813	1.14902	0.460185	1.72032	0.809791	1.50412	0.411117	2.09909	N4bp2	1.12981	0.176079	1.57801	4.42208	2.80231	1.48662
ENSMUSG00000029206	70918	Nsun7	0.521273	1.32328	0.449803	2.83014	0.399256	0.907229	0.360589	2.61412	Nsun7	1.17571	0.233534	2.40542	6.77077	2.8148	1.49303
ENSMUSG00000043059	101023	Zfp513	2.63538	3.79705	2.20276	24.1307	4.36841	10.5945	8.27748	20.865	Zfp513	9.60891	3.26437	1.93303	6.73771	3.48557	1.8014
ENSMUSG00000041000	67525	Trim62	3.02292	4.0689	1.87485	7.05993	3.7891	4.02983	2.43764	7.31496	Trim62	4.19977	2.07031	1.20478	3.38322	2.80817	1.48963
ENSMUSG00000022718	94223	Dgcr8	1.99089	1.32982	0.573337	1.63271	1.26965	1.2022	1.56847	2.74805	Dgcr8	1.53939	0.622359	0.807412	2.29989	2.84847	1.51019
ENSMUSG00000009628	104271	Tex15	0.647869	1.62798	0.300607	2.92823	0.667513	2.26402	0.468964	3.22847	Tex15	1.51671	0.600942	2.95227	8.31266	2.81568	1.49348
ENSMUSG00000027274	59030	Mkks	4.19239	3.40549	1.27914	3.42099	3.76508	2.63828	3.50657	5.86642	Mkks	3.5093	1.81118	0.756513	2.17371	2.87333	1.52272
ENSMUSG00000013846	20442	St3gal1	0.926238	2.58917	0.465357	3.94448	1.24276	1.45761	0.473072	1.43813	St3gal1	1.5671	0.648099	1.98412	5.75812	2.90211	1.5371
ENSMUSG00000024952	56613	Rps6ka4	2.1611	0.554956	1.45507	2.32012	4.15082	2.0545	0.977727	0.611635	Rps6ka4	1.78574	0.836523	0.375878	1.11004	2.95318	1.56227
ENSMUSG00000021036	20773	Sptlc2	1.55808	1.29834	0.64926	2.24931	1.67216	1.6056	1.46195	2.64537	Sptlc2	1.64251	0.7159	0.896746	2.63696	2.94058	1.5561
ENSMUSG00000087259	72386	2610035D17Rik	0.350556	0.214714	0.107863	0.081086	0.216189	0.194821	0.0598467	0.343343	2610035D17Rik	0.196052	-2.35069	0.756826	3.2444	4.28685	2.09992
ENSMUSG00000022661	17470	Cd200	5.83669	2.50433	5.24155	10.097	6.32138	3.81788	6.29341	6.57578	Cd200	5.83601	2.54498	0.516514	1.48561	2.87622	1.52417
ENSMUSG00000002108	22259	Nr1h3	0.334006	0.605822	0.0182715	0.176867	0.909433	1.38197	0.621211	1.37313	Nr1h3	0.677589	-0.561518	1.6667	5.94516	3.56702	1.83472
ENSMUSG00000030042	66979	Pole4	1.36425	1.02467	0.532151	1.0544	0.882897	0.593753	0.852752	1.68456	Pole4	0.998679	-0.00190745	0.711795	1.97842	2.77948	1.47481
ENSMUSG00000034974	13144	Dapk3	2.77428	4.58527	1.49204	9.88967	2.90354	5.16994	2.27642	7.83118	Dapk3	4.61529	2.20642	1.71667	5.03422	2.93254	1.55215
ENSMUSG00000021385	75678	Ippk	1.80503	2.47717	1.16913	4.69142	2.57132	3.27733	0.716872	2.41966	Ippk	2.39099	1.25761	1.32347	3.69403	2.79117	1.48087
ENSMUSG00000025487	23997	Psmd13	9.95414	8.09774	3.56553	6.99764	8.41268	4.96907	5.72011	10.8441	Psmd13	7.32013	2.87187	0.702085	1.92918	2.74779	1.45827
ENSMUSG00000039706	16826	Ldb2	0.334102	0.172978	0.467753	1.10492	0.45347	0.361032	0.49958	0.671565	Ldb2	0.508175	-0.976602	0.656948	1.85323	2.82096	1.49619
ENSMUSG00000043467	240869	Zbtb37	8.79329	8.99623	2.18811	9.70889	3.33324	5.99054	2.02629	6.45916	Zbtb37	5.93697	2.56973	1.41015	3.81239	2.70354	1.43485
ENSMUSG00000034773	217216	BC030867	0.667542	0.68484	0.336595	2.74912	0.401384	1.27046	0.429145	1.31162	BC030867	0.981337	-0.0271787	2.09555	5.6119	2.678	1.42116
ENSMUSG00000061288	330177	Taok3	1.73468	1.88264	0.693734	2.5752	1.35677	1.57427	0.940334	2.45131	Taok3	1.65112	0.723442	1.1228	3.15947	2.81392	1.49258
ENSMUSG00000003948	67468	Mmd	6.0711	3.38571	3.55966	4.33091	5.40124	2.32642	3.7502	5.68912	Mmd	4.31429	2.10912	0.494198	1.36684	2.76577	1.46768
ENSMUSG00000030894	12751	Tpp1	25.4654	18.6061	12.3054	43.2866	27.8261	23.4869	30.6068	41.2293	Tpp1	27.8516	4.79969	0.78735	2.43238	3.08932	1.62729
ENSMUSG00000034310	243274	Tmem132d	0.0403168	0.0644367	0.00877562	0.0658949	0.0117934	0.0506301	0.0195976	0.137469	Tmem132d	0.0498642	-4.32585	2.94568	7.26171	2.46521	1.30171
ENSMUSG00000069806	81904	Cacng7	19.1655	23.12	6.33513	41.6012	10.3278	15.3063	8.28458	17.31	Cacng7	17.6813	4.14415	1.34419	4.32809	3.21984	1.68699
ENSMUSG00000035953	219024	Pip4p1	50.629	43.447	33.599	69.8916	44.9878	43.39	27.6898	84.5059	Pip4p1	49.7675	5.63713	0.911314	2.56603	2.81574	1.49351
ENSMUSG00000025571	217351	Tnrc6c	3.53025	4.46532	1.24969	6.79014	2.05948	2.69381	1.30462	3.03519	Tnrc6c	3.14106	1.65125	1.28644	3.87997	3.01605	1.59266
ENSMUSG00000037653	243043	Kctd8	0.281522	0.231347	0.215002	0.393926	0.304267	0.281256	0.296338	0.936678	Kctd8	0.367542	-1.44402	0.873074	2.49652	2.85946	1.51574
ENSMUSG00000048109	229700	Rbm15	5.36197	10.0485	3.14524	16.4683	5.63783	11.2353	6.67939	36.2825	Rbm15	11.8574	3.56771	1.93344	5.33397	2.7588	1.46404
ENSMUSG00000023923	72238	Tbc1d5	0.377011	0.276189	0.351548	0.606962	0.480804	0.386249	0.28638	0.741998	Tbc1d5	0.438393	-1.1897	0.767957	2.15875	2.81102	1.4911
ENSMUSG00000070780	245945	Rbm47	0.189662	0.972049	0.0124145	0.29841	0.0926868	0.831079	0.0141129	0.204887	Rbm47	0.326913	-1.61302	7.04585	19.2774	2.73599	1.45206
ENSMUSG00000034209	75668	Rasl10a	20.0761	27.7605	4.10337	6.40989	20.2977	27.1777	2.61071	23.4347	Rasl10a	16.4838	4.04298	1.36086	5.26922	3.87199	1.95307
ENSMUSG00000064368	17722	mt-Nd6	183.399	53.8915	352.061	411.149	116.73	45.8138	527.053	393.688	mt-Nd6	260.473	8.02499	0.343162	0.957397	2.78992	1.48023
ENSMUSG00000034218	11920	Atm	0.781919	1.17386	0.358508	1.85667	0.473802	1.17259	0.308181	1.66702	Atm	0.974069	-0.037904	1.98805	5.29406	2.66293	1.41302
ENSMUSG00000063919	68955	Srrm4	5.08077	5.35185	2.07099	10.8336	2.36622	6.03705	2.63314	10.1943	Srrm4	5.57099	2.47793	1.80235	4.55132	2.52521	1.3364
ENSMUSG00000027404	20638	Snrpb	23.1905	24.3564	7.52801	23.9571	12.8757	15.482	9.41928	28.1316	Snrpb	18.1176	4.17932	1.12635	3.08449	2.73849	1.45338
ENSMUSG00000062861	22690	Zfp28	1.43324	2.23181	0.226659	2.69902	1.19083	1.7424	1.09058	1.57019	Zfp28	1.52309	0.607003	1.51018	6.67381	4.41922	2.14379
ENSMUSG00000050312	106338	Nsun3	1.41645	0.806234	0.521492	1.49172	1.62751	1.33524	1.39298	1.7102	Nsun3	1.28773	0.364828	0.694808	2.04411	2.94198	1.55679
ENSMUSG00000017764	71971	Zswim1	11.3078	12.3033	4.67184	16.6611	10.3688	18.6458	10.2372	42.113	Zswim1	15.7886	3.98081	1.44315	3.84002	2.66086	1.41189
ENSMUSG00000049690	210356	Nckap5	0.0292808	0.0552368	0.0204445	0.0343914	0.0350572	0.0554767	0.00388144	0.0516307	Nckap5	0.0356749	-4.80895	1.73445	7.49205	4.31955	2.11088
ENSMUSG00000032547	20187	Ryk	0.573901	0.501547	0.378589	0.626944	1.19614	0.408324	0.498472	0.671282	Ryk	0.6069	-0.720468	0.607647	1.50134	2.47075	1.30495
ENSMUSG00000023991	74123	Foxp4	5.69197	6.33165	2.73556	9.99188	4.75712	6.61967	2.69371	8.51939	Foxp4	5.91762	2.56502	1.25196	3.40764	2.72186	1.44459
ENSMUSG00000067279	53412	Ppp1r3c	19.5176	11.2172	14.4025	17.4429	25.9283	6.57852	17.3088	15.5178	Ppp1r3c	15.9892	3.99903	0.414222	1.05381	2.54408	1.34714
ENSMUSG00000064367	17721	mt-Nd5	492.569	157.782	1073.44	1871.96	355.566	179.492	1628.38	1124.1	mt-Nd5	860.41	9.74888	0.412565	1.2171	2.95009	1.56076
ENSMUSG00000018433	68979	Nol11	3.05168	4.04138	1.17769	7.82967	2.17938	4.46174	1.93447	5.84151	Nol11	3.81469	1.93157	1.68578	4.834	2.86751	1.5198
ENSMUSG00000030269	97287	Mtmr14	1.21434	2.54509	0.569729	2.35265	1.20224	1.61634	0.312892	1.57846	Mtmr14	1.42397	0.509918	1.72015	4.58709	2.66668	1.41505
ENSMUSG00000032087	114873	Dscaml1	0.137447	0.189029	0.0706121	0.433605	0.0630713	0.14511	0.037531	0.142443	Dscaml1	0.152356	-2.71448	1.838	4.968	2.70293	1.43453
ENSMUSG00000051786	328580	Tubgcp6	2.748	4.23508	1.09464	12.0427	1.2529	4.15147	1.99348	6.81096	Tubgcp6	4.29116	2.10137	2.42732	7.20906	2.96997	1.57045
ENSMUSG00000048351	69893	Coa7	1.9153	1.24959	1.00655	3.99877	2.72786	2.47567	1.79503	1.96587	Coa7	2.14183	1.09884	0.779988	2.53397	3.24872	1.69987
ENSMUSG00000039470	70546	Zdhhc2	2.20596	0.621884	1.29212	1.28935	1.4449	1.02357	1.84734	2.71224	Zdhhc2	1.55467	0.636608	0.495156	1.23302	2.49017	1.31625
ENSMUSG00000096014	20664	Sox1	27.2075	14.168	10.532	21.3061	12.8108	6.82733	16.6947	16.7191	Sox1	15.7832	3.98032	0.526837	1.51223	2.8704	1.52125
ENSMUSG00000039903	70967	Eva1c	0.0271659	0.0158273	0.0758455	0.175477	0.0199644	0.017959	0.0250558	0.0414094	Eva1c	0.049838	-4.32661	0.741084	1.98315	2.67601	1.42008
ENSMUSG00000002771	14814	Grin2d	0.804068	1.48544	0.796757	4.07051	0.624234	0.830498	0.950486	3.33473	Grin2d	1.61209	0.688933	1.58892	4.30865	2.71168	1.43919
ENSMUSG00000014867	20932	Surf4	4.94083	3.18633	6.09227	13.6787	4.29237	3.63478	7.53094	13.309	Surf4	7.08316	2.82439	0.745848	2.00625	2.68989	1.42755
ENSMUSG00000029551	66506	Psmg3	6.21536	6.46788	3.29852	14.2602	8.25211	10.3214	8.35037	18.2654	Psmg3	9.42891	3.23709	1.14569	3.2553	2.84133	1.50657
ENSMUSG00000020131	18551	Pcsk4	3.48513	6.56976	0.375788	20.642	0.2771	4.96972	1.83801	8.20498	Pcsk4	5.79531	2.53488	9.90994	29.6969	2.99668	1.58336
ENSMUSG00000026848	30934	Tor1b	13.7335	5.83884	7.89182	7.83243	13.0386	8.53476	9.97307	20.2108	Tor1b	10.8817	3.44383	0.539865	1.5095	2.79608	1.4834
ENSMUSG00000033467	57914	Crlf2	5.13659	11.7776	1.22771	5.86825	5.18082	6.66627	1.49006	6.64121	Crlf2	5.49856	2.45905	1.7898	4.61843	2.58041	1.3676
ENSMUSG00000039456	338467	Morc3	0.872124	1.02564	0.582715	2.3041	1.06821	1.92183	0.985929	3.80137	Morc3	1.57024	0.650985	1.48756	3.90485	2.625	1.39232
ENSMUSG00000020135	23805	Apc2	6.00402	11.8767	4.80209	30.6913	7.55224	15.3052	6.1748	27.8888	Apc2	13.7869	3.78522	2.00234	5.45389	2.72375	1.4456
ENSMUSG00000019878	15500	Hsf2	3.90967	0.67253	3.08176	3.11197	3.30819	2.36075	2.38632	2.08434	Hsf2	2.61444	1.3865	0.442813	0.941629	2.12647	1.08846
ENSMUSG00000028522	71148	Mier1	4.08608	2.03708	1.85204	3.42146	3.09398	2.44326	1.91436	2.92939	Mier1	2.72221	1.44478	0.644112	1.68881	2.62192	1.39062
ENSMUSG00000032940	224344	Rbm11	2.26306	1.0976	2.02681	2.32772	2.75	2.13502	1.86872	4.39835	Rbm11	2.35841	1.23781	0.630688	1.75107	2.77644	1.47323
ENSMUSG00000036022	78755	Fam122b	0.847294	0.611183	0.792864	1.20425	0.878763	0.861158	0.702404	2.34432	Fam122b	1.03028	0.0430355	0.850651	2.42821	2.85453	1.51325
ENSMUSG00000038437	246198	Mllt6	16.5262	21.2701	10.4645	21.9967	15.7379	16.8561	5.28913	24.8631	Mllt6	16.6255	4.05532	1.17905	3.4014	2.88486	1.5285
ENSMUSG00000043631	407800	Ecm2	0.799174	1.69246	0.0776441	0.559454	0.096615	0.244394	0.5616	2.98918	Ecm2	0.877566	-0.188421	2.32367	6.26399	2.69573	1.43068
ENSMUSG00000039166	432442	Akap7	1.50804	0.750965	0.511625	0.816871	1.64027	0.537639	0.996004	0.727845	Akap7	0.936158	-0.0951763	0.412874	1.16369	2.81852	1.49494
ENSMUSG00000018199	20822	Ro60	14.6995	13.5506	9.30256	21.6155	15.4574	15.4292	15.0142	42.4793	Ro60	18.4435	4.20504	0.960004	2.57644	2.68378	1.42426
ENSMUSG00000049999	228966	Ppp1r3d	3.69484	5.82489	1.29531	3.12251	1.08905	1.16999	0.526213	2.63091	Ppp1r3d	2.41921	1.27454	1.32541	3.70518	2.7955	1.48311
ENSMUSG00000033373	110606	Fntb	1.16847	0.932911	0.620029	1.24045	0.796175	0.316212	0.575097	0.648238	Fntb	0.787198	-0.345202	0.597783	1.5639	2.61617	1.38746
ENSMUSG00000006127	19062	Inpp5k	6.73471	6.52161	2.97303	5.86184	7.64551	5.15073	4.60608	10.8377	Inpp5k	6.2914	2.65338	0.821026	2.16229	2.63364	1.39706
ENSMUSG00000006471	78797	Ndor1	1.21465	2.34457	0.18374	1.58802	0.596986	1.52618	0.306867	1.24445	Ndor1	1.12568	0.170801	2.24336	6.34906	2.83016	1.50088
ENSMUSG00000028229	66302	Rmdn1	1.03151	1.53607	0.16195	1.41837	0.474692	1.13946	0.606641	1.755	Rmdn1	1.01546	0.022135	1.94478	5.8255	2.99545	1.58277
ENSMUSG00000054770	51960	Kctd18	1.16353	1.13342	0.567612	1.25538	1.13186	0.403143	0.726685	0.807382	Kctd18	0.898625	-0.154209	0.66515	1.66137	2.49773	1.32062
ENSMUSG00000096169	100043474	Olfr1564	0.0451382	0.276132	0.152682	3.14442	0.122135	0.652222	0.105382	1.18385	Olfr1564	0.710245	-0.493612	5.72884	15.9142	2.77792	1.474
ENSMUSG00000044505	320747	Lingo4	0.177936	1.4168	1.18464	20.3715	1.09368	4.6044	0.287201	3.95677	Lingo4	4.13662	2.04845	6.08622	15.4867	2.54455	1.34741
ENSMUSG00000061524	22772	Zic2	37.4448	48.7817	22.4429	106.958	28.0875	49.6299	23.54	80.3209	Zic2	49.6507	5.63374	1.53487	4.08895	2.66404	1.41362
ENSMUSG00000028525	18578	Pde4b	1.95928	2.19947	0.766917	2.81469	0.990708	1.28242	0.904417	2.5237	Pde4b	1.6802	0.748634	1.20852	3.23028	2.67292	1.41842
ENSMUSG00000025658	245684	Cnksr2	2.46685	5.05173	0.932804	5.37813	2.09955	4.57421	0.733699	3.99952	Cnksr2	3.15456	1.65744	2.11325	5.60836	2.6539	1.40811
ENSMUSG00000027679	67713	Dnajc19	3.98395	2.81149	1.90705	4.91186	2.90159	2.72647	2.90629	5.24515	Dnajc19	3.42423	1.77578	0.822676	2.1902	2.66228	1.41266
ENSMUSG00000046329	66972	Slc25a23	187.606	240.275	95.6773	490.718	136.794	244.894	95.3061	297.709	Slc25a23	223.622	7.80492	1.53549	4.1263	2.68729	1.42615
ENSMUSG00000040521	66399	Tsfm	2.30254	4.85085	1.06219	3.58186	2.54007	3.97679	0.936548	6.39195	Tsfm	3.20535	1.68048	1.83618	5.09857	2.77672	1.47338
ENSMUSG00000042660	67936	Wdr55	16.0489	10.7136	5.31874	18.6958	10.621	7.78689	10.6345	10.2121	Wdr55	11.2539	3.49236	0.70036	2.23768	3.19505	1.67584
ENSMUSG00000039929	207932	Urb1	0.663	0.90248	0.0893167	0.410809	0.287514	0.642081	0.112572	0.512337	Urb1	0.452514	-1.14397	1.79721	4.57533	2.54579	1.34811
ENSMUSG00000028901	56809	Gmeb1	4.52505	4.17369	2.1866	5.42985	2.62969	1.09536	2.21453	2.34818	Gmeb1	3.07537	1.62076	0.669444	1.7718	2.64667	1.40418
ENSMUSG00000051166	319670	Eml5	2.4976	3.27272	0.560324	3.4537	0.786554	2.69371	0.750384	3.74303	Eml5	2.21975	1.1504	2.36752	5.57595	2.35518	1.23584
ENSMUSG00000028438	109242	Kif24	0.143612	0.253801	0.0262163	0.252706	0.026865	0.273969	0.0215243	0.275569	Kif24	0.159283	-2.65034	5.98262	11.221	1.87559	0.907348
ENSMUSG00000068428	239789	Gmnc	0.0666529	0.4051	0.004392	0.0607347	0.0564728	0.10043	0.0392956	0.210263	Gmnc	0.117918	-3.08415	3.92807	9.58964	2.44131	1.28766
ENSMUSG00000033458	330554	Fan1	0.181765	0.476547	0.15057	0.746105	0.171746	0.47084	0.0718487	0.712459	Fan1	0.372735	-1.42378	2.68163	7.43565	2.77281	1.47135
ENSMUSG00000026687	56752	Aldh9a1	7.44007	5.5987	2.46052	3.56881	6.56847	3.39512	4.3433	7.9608	Aldh9a1	5.16697	2.36932	0.634694	1.64166	2.58654	1.37102
ENSMUSG00000068580	72008	Zfyve19	9.68122	12.9485	3.09166	19.4919	8.40276	16.0997	3.71244	10.3037	Zfyve19	10.4665	3.3877	1.62674	4.54007	2.79089	1.48073
ENSMUSG00000024251	240174	Thada	0.202657	0.638783	0.180949	0.890674	0.227222	1.44866	0.117366	3.26185	Thada	0.87102	-0.199222	4.76379	16.3572	3.43366	1.77975
ENSMUSG00000037239	101809	Spred3	10.4293	14.6759	6.46613	33.3982	7.28441	17.6075	3.12671	14.0135	Spred3	13.3752	3.74149	1.91217	4.82347	2.52252	1.33486
ENSMUSG00000059866	231130	Tnip2	1.4273	0.912417	0.172425	1.01998	0.532412	0.359454	0.795348	0.394605	Tnip2	0.701743	-0.510985	0.657202	3.20583	4.87799	2.28629
ENSMUSG00000038784	53621	Cnot4	2.47191	3.62051	0.947185	4.51142	1.99026	2.43696	1.32588	3.3928	Cnot4	2.58711	1.37134	1.34455	3.66094	2.7228	1.44509
ENSMUSG00000030849	14183	Fgfr2	0.0396769	0.0232561	0.0225129	0.0480596	0.0389691	0.0332825	0.0219736	0.0350176	Fgfr2	0.0328435	-4.92825	0.720106	1.86419	2.58877	1.37227
ENSMUSG00000023031	109901	Cela1	0.289196	0.260394	0.423471	0.351357	1.09603	0.163871	0.963877	1.06081	Cela1	0.576126	-0.795544	0.524961	0.965137	1.83849	0.878524
ENSMUSG00000038319	16511	Kcnh2	3.63994	5.76785	2.24281	11.2527	1.71981	3.20376	3.56598	14.2009	Kcnh2	5.69922	2.51076	1.72373	4.49978	2.61049	1.38432
ENSMUSG00000032998	230700	Foxj3	5.91826	5.37415	2.92685	6.0788	5.97265	5.01286	3.03047	7.52466	Foxj3	5.22984	2.38677	0.873683	2.27996	2.60959	1.38382
ENSMUSG00000046603	382117	Tcaim	2.96201	2.93439	1.58167	3.39634	2.67037	2.54047	1.96524	5.83472	Tcaim	2.98565	1.57804	0.971015	2.55813	2.63449	1.39752
ENSMUSG00000027466	24105	Rbck1	12.5492	14.2426	6.16561	24.4883	9.04955	12.2993	6.80024	17.8321	Rbck1	12.9284	3.69247	1.24702	3.29701	2.6439	1.40267
ENSMUSG00000039634	230162	Zfp189	2.65422	4.11928	1.28257	4.12821	2.65533	3.28676	1.00903	4.06229	Zfp189	2.89971	1.53591	1.39489	3.62231	2.59685	1.37676
ENSMUSG00000035112	69847	Wnk4	0.526841	1.28918	0.28513	0.732254	0.642012	1.44489	0.60497	8.7412	Wnk4	1.78331	0.834557	2.34878	8.50856	3.62254	1.857
ENSMUSG00000028909	19273	Ptpru	0.164337	0.316849	0.28326	1.39587	0.317834	0.446403	0.163487	0.604303	Ptpru	0.461543	-1.11546	1.66628	4.31211	2.58786	1.37176
ENSMUSG00000003418	241230	St8sia6	0.103384	0.054933	0.077534	0.134298	0.101451	0.0745166	0.0334694	0.0507256	St8sia6	0.0787891	-3.66586	0.632927	1.62385	2.56562	1.35931
ENSMUSG00000038022	330323	Mindy4	0.098219	0.0230076	0.0841584	0.184717	0.284939	0.184179	0.119775	0.055565	Mindy4	0.12932	-2.95098	0.440314	1.32939	3.01918	1.59416
ENSMUSG00000020677	78394	Ddx52	5.97557	5.10419	1.73469	4.3765	4.12082	3.15647	2.60392	4.54071	Ddx52	3.95161	1.98244	0.810078	2.13337	2.63353	1.397
ENSMUSG00000048142	269642	Nat8l	44.133	119.673	59.0565	657.149	37.9606	70.9733	41.1088	125.926	Nat8l	144.498	7.1749	2.29065	7.09535	3.09752	1.63111
ENSMUSG00000003929	224694	Zfp81	4.82666	3.48653	2.36912	7.53188	4.68207	4.6166	2.77635	4.1763	Zfp81	4.30819	2.10708	0.854182	2.34172	2.74147	1.45495
ENSMUSG00000024299	224697	Adamts10	0.175993	0.845927	0.0618498	0.946162	0.0625314	0.999522	0.0622547	2.09809	Adamts10	0.656542	-0.607041	10.3955	24.4998	2.35677	1.23681
ENSMUSG00000046985	231225	Tapt1	1.12166	0.915968	1.14844	2.25776	1.72479	1.25814	1.34749	2.73034	Tapt1	1.56307	0.644386	0.773032	1.99609	2.58216	1.36858
ENSMUSG00000048280	408068	Zfp738	3.70101	9.12045	1.62326	9.03179	3.37815	3.73379	2.78936	9.12149	Zfp738	5.31241	2.40937	1.7848	4.41704	2.47482	1.30732
ENSMUSG00000015202	215748	Cnksr3	0.429174	0.865538	0.180389	1.42543	0.128265	0.872028	0.216072	2.49815	Cnksr3	0.826881	-0.274248	4.4077	9.73183	2.20791	1.14268
ENSMUSG00000020687	217232	Cdc27	6.14333	6.69051	3.8594	12.9444	6.65675	9.69972	4.68724	14.7731	Cdc27	8.18181	3.03242	1.2731	3.25289	2.5551	1.35338
ENSMUSG00000052395	328370	Rft1	0.614633	0.0783335	0.45788	0.160434	0.25408	0.108837	0.528141	0.547671	Rft1	0.343751	-1.54056	0.277903	0.693681	2.49613	1.31969
ENSMUSG00000020893	18626	Per1	9.1481	24.2227	11.7261	64.3789	9.83358	19.8073	17.1859	111.073	Per1	33.422	5.06272	2.33105	5.97663	2.56393	1.35835
ENSMUSG00000041058	107568	Wwp1	4.24515	4.80147	1.95085	6.65638	4.1358	5.52871	3.0089	8.8409	Wwp1	4.89602	2.29161	1.23392	3.17514	2.57322	1.36357
ENSMUSG00000041308	20650	Sntb2	1.33857	2.60314	0.783	2.92348	1.57415	1.79165	0.700313	2.74944	Sntb2	1.80797	0.854368	1.54144	3.82985	2.48459	1.31301
ENSMUSG00000020627	208439	Klhl29	0.88668	0.918777	0.324749	1.3194	0.567261	1.04466	0.429762	1.33568	Klhl29	0.853371	-0.228756	1.43889	3.58539	2.49178	1.31718
ENSMUSG00000037570	51812	Mcrs1	16.0305	16.3953	4.05131	18.8301	9.50667	18.5851	10.5386	29.9867	Mcrs1	15.4905	3.95331	1.48885	3.74666	2.51647	1.3314
ENSMUSG00000030329	319352	Pianp	64.4758	67.8297	66.9199	259.06	60.2028	92.2326	44.8693	123.509	Pianp	97.3874	6.60566	1.29202	3.31192	2.56336	1.35803
ENSMUSG00000067367	17089	Lyar	3.12955	4.84229	0.743736	2.33121	1.33677	1.74427	1.12679	4.78883	Lyar	2.50543	1.32506	1.42606	3.69222	2.5891	1.37245
ENSMUSG00000001036	13855	Epn2	7.91078	5.14658	3.9078	9.50365	5.51201	4.46435	5.36346	7.66377	Epn2	6.18405	2.62855	0.730254	1.93043	2.6435	1.40245
ENSMUSG00000000594	14667	Gm2a	10.3283	6.14223	5.4125	4.08687	12.0103	4.23428	4.3213	7.89953	Gm2a	6.80442	2.76647	0.473626	1.29156	2.72697	1.4473
ENSMUSG00000072437	332397	Nanos1	26.5114	16.9555	17.2656	45.0537	28.8387	27.1431	25.008	37.878	Nanos1	28.0817	4.81156	0.790379	2.06204	2.60893	1.38346
ENSMUSG00000032252	93683	Glce	2.62274	1.26776	2.07847	2.22999	3.65869	1.54663	2.52622	3.15582	Glce	2.38579	1.25447	0.45305	1.16106	2.56277	1.3577
ENSMUSG00000044167	56458	Foxo1	3.33382	1.1693	1.88036	1.7155	2.34985	1.54713	2.45559	4.07378	Foxo1	2.31567	1.21143	0.504567	1.28565	2.54803	1.34938
ENSMUSG00000075470	380959	Alg10b	21.1817	13.1384	9.63627	31.6912	13.1401	11.6585	20.1425	22.0755	Alg10b	17.833	4.15648	0.753761	2.19235	2.90855	1.5403
ENSMUSG00000057396	268670	Zfp759	0.376195	0.226027	0.272677	0.836626	0.756359	0.469637	0.786792	0.626146	Zfp759	0.543807	-0.878832	0.610871	1.93201	3.16271	1.66116
ENSMUSG00000020810	114886	Cygb	64.609	35.555	34.8467	61.8623	55.421	27.106	41.7642	41.3957	Cygb	45.32	5.50208	0.519702	1.38322	2.66157	1.41228
ENSMUSG00000020814	67622	Mxra7	3.11584	1.96156	2.755	6.11331	2.19241	2.02048	1.05639	1.80368	Mxra7	2.62734	1.3936	0.775563	1.96319	2.53131	1.33988
ENSMUSG00000045795	434204	Whamm	1.31864	1.77913	0.277235	2.68052	0.62874	1.48653	0.499289	1.07533	Whamm	1.21818	0.284725	1.85676	5.91125	3.18363	1.67067
ENSMUSG00000095847	108168114	Gm5451	11.8717	6.43963	6.33008	9.02708	9.35361	5.56719	8.49536	12.5535	Gm5451	8.70477	3.12181	0.568814	1.45188	2.55246	1.35189
ENSMUSG00000025036	94279	Sfxn2	1.17824	1.64918	0.0277731	0.518479	0.31103	0.797913	0.591401	0.742108	Sfxn2	0.727015	-0.459943	1.98254	9.96163	5.02467	2.32903
ENSMUSG00000040570	242819	Rundc3b	1.05178	0.994797	0.468149	0.763621	0.935486	0.485279	0.866409	1.69899	Rundc3b	0.908063	-0.139136	0.732286	1.79605	2.45266	1.29435
ENSMUSG00000025867	12890	Cplx2	195.459	230.18	85.489	250.224	161.212	201.867	44.0905	144.379	Cplx2	164.113	7.35854	1.21491	3.1008	2.55229	1.35179
ENSMUSG00000026489	67426	Coq8a	2.16894	2.22044	0.768591	2.97458	1.67263	2.14786	0.885926	1.95591	Coq8a	1.84936	0.887027	1.15393	3.03897	2.63358	1.39703
ENSMUSG00000032303	110834	Chrna3	4.78235	3.69548	6.49145	13.9696	4.43658	3.14184	7.52919	12.4427	Chrna3	7.06114	2.8199	0.740451	1.90229	2.5691	1.36126
ENSMUSG00000050587	241568	Lrrc4c	0.313085	0.383657	0.201951	0.903887	0.310976	0.411264	0.206731	0.485398	Lrrc4c	0.402119	-1.31431	1.27395	3.41187	2.67818	1.42125
ENSMUSG00000039963	207607	Ccdc40	2.1812	0.896706	0.673561	0.407502	0.496672	0.405893	0.374976	1.3488	Ccdc40	0.848163	-0.237586	0.614167	2.10101	3.42091	1.77438
ENSMUSG00000033909	72344	Usp36	3.36054	7.71899	1.79393	12.7835	3.52044	5.37743	2.74463	8.74433	Usp36	5.75548	2.52494	1.91222	5.15598	2.69634	1.431
ENSMUSG00000035521	214505	Gnptg	16.9284	16.4684	14.0039	20.5988	9.9275	7.49036	9.28862	29.9644	Gnptg	15.5838	3.96198	0.863667	2.34843	2.71914	1.44315
ENSMUSG00000075704	26462	Txnrd2	0.612991	1.47565	0.199643	1.4359	0.521148	0.576369	0.377437	0.902381	Txnrd2	0.76269	-0.390832	1.75663	4.79156	2.7277	1.44768
ENSMUSG00000029596	257635	Sdsl	0.622926	0.876681	0.539473	0.859532	0.330778	1.25147	0.0671542	1.44933	Sdsl	0.749667	-0.415677	2.59538	11.5877	4.46473	2.15857
ENSMUSG00000021684	218461	Pde8b	0.597083	0.941998	0.183743	1.03211	0.399959	0.45319	0.281512	0.578209	Pde8b	0.558475	-0.840435	1.35538	3.83552	2.82985	1.50073
ENSMUSG00000060314	407812	Zfp941	7.37363	6.03687	4.35488	8.53404	4.84902	3.22242	4.90065	8.77659	Zfp941	6.00601	2.58641	0.741631	1.87528	2.52858	1.33833
ENSMUSG00000067578	228942	Cbln4	17.8778	8.0049	19.807	25.4446	20.5945	10.8996	23.8456	28.3528	Cbln4	19.3534	4.27451	0.488503	1.23682	2.53186	1.3402
ENSMUSG00000042203	381085	Tbc1d22b	6.54996	11.0465	2.00194	8.89481	3.86118	5.99685	2.40516	9.13724	Tbc1d22b	6.2367	2.64078	1.6198	4.12105	2.54416	1.34719
ENSMUSG00000091476	545391	Catspere2	0.240014	0.072103	0.140142	0.111516	0.281869	0.0626886	0.313898	0.169478	Catspere2	0.173963	-2.52314	0.261408	0.667824	2.55472	1.35317
ENSMUSG00000041930	433940	Fam222a	4.54082	7.56158	2.68871	22.2035	2.51159	7.4744	4.82027	18.586	Fam222a	8.79836	3.13723	2.3206	6.05693	2.61007	1.38409
ENSMUSG00000053414	26559	Hunk	0.504322	0.77767	0.154074	0.57234	0.214275	0.327693	0.144879	0.590294	Hunk	0.410693	-1.28387	1.53566	3.89455	2.53607	1.3426
ENSMUSG00000068740	53883	Celsr2	9.75637	25.3404	7.05898	99.5384	7.44169	20.1514	10.7993	34.5544	Celsr2	26.8301	4.74578	2.65261	8.65033	3.26106	1.70534
ENSMUSG00000048978	22360	Nrsn1	54.8025	16.5655	36.5765	31.4731	58.244	19.0853	62.6024	46.1179	Nrsn1	40.6834	5.34637	0.314978	0.798576	2.53534	1.34218
ENSMUSG00000026255	98363	Efhd1	5.39149	1.4727	3.33594	1.47476	2.96632	1.33713	3.17486	5.65738	Efhd1	3.10132	1.63288	0.361962	1.11201	3.07216	1.61925
ENSMUSG00000027641	19650	Rbl1	0.0847344	0.0564202	0.0506943	0.0404437	0.0776376	0.0102888	0.0230272	0.0162809	Rbl1	0.0449409	-4.47583	0.399186	0.752413	1.88487	0.914465
ENSMUSG00000021495	212483	Fam193b	2.17613	2.91931	0.535663	5.13795	1.08257	4.02179	1.72534	5.72766	Fam193b	2.9158	1.54389	2.52827	6.45574	2.55342	1.35243
ENSMUSG00000022550	268822	Adck5	2.35301	2.72056	0.658123	1.87705	1.14064	1.95347	0.719211	3.1893	Adck5	1.82642	0.869019	1.4344	3.64328	2.53993	1.34479
ENSMUSG00000049929	78134	Lpar4	0.490162	0.405	0.439261	0.589565	0.707347	0.166649	0.34215	0.316445	Lpar4	0.432072	-1.21065	0.530927	1.13352	2.13499	1.09423
ENSMUSG00000039623	231855	Ap5z1	3.01257	6.5959	0.596231	5.68581	2.04266	3.36417	2.01188	4.8493	Ap5z1	3.51982	1.8155	1.91821	5.97329	3.11399	1.63877
ENSMUSG00000023328	11423	Ache	9.4857	9.52509	7.98236	21.3029	7.37273	7.84541	9.59516	24.4626	Ache	12.1965	3.6084	1.03413	2.60911	2.523	1.33514
ENSMUSG00000047694	77929	Yipf6	27.311	21.1977	16.366	31.352	27.8139	15.1378	27.8262	39.013	Yipf6	25.7522	4.68662	0.660207	1.65885	2.51262	1.32919
ENSMUSG00000000325	11877	Arvcf	2.79628	2.87912	1.12796	3.03635	1.60647	3.0802	0.802489	3.74149	Arvcf	2.3838	1.25326	1.4735	3.67714	2.49552	1.31934
ENSMUSG00000050079	67610	Rspry1	2.50656	2.39968	1.96579	5.06546	2.47536	2.20289	1.70024	3.57095	Rspry1	2.73587	1.452	0.923644	2.33854	2.53186	1.3402
ENSMUSG00000030801	67773	Kat8	3.65908	4.8277	2.02564	6.94353	3.49248	3.53283	3.18852	7.88381	Kat8	4.4442	2.15192	1.16546	2.95019	2.53135	1.3399
ENSMUSG00000090290	212728	Tarbp1	0.197433	1.35123	0.170117	2.10768	0.506321	0.711682	0.15056	0.740964	Tarbp1	0.741997	-0.430514	4.1248	8.65548	2.0984	1.06929
ENSMUSG00000036902	74513	Neto2	1.11989	0.916025	0.892147	2.60995	0.999557	0.88466	1.66003	2.60289	Neto2	1.46064	0.546603	0.851506	2.24672	2.63853	1.39973
ENSMUSG00000044912	238266	Syt16	0.82075	0.408907	0.30492	0.520618	0.565261	0.482344	0.405324	0.638782	Syt16	0.518363	-0.947965	0.675761	1.64169	2.42939	1.28059
ENSMUSG00000063382	80288	Bcl9l	6.27939	13.4864	3.15429	29.247	3.88094	11.8714	2.78276	12.46	Bcl9l	10.3953	3.37785	2.60331	6.87486	2.64082	1.40099
ENSMUSG00000029404	65105	Arl6ip4	80.4625	86.9532	33.6988	129.67	61.2444	108.528	43.1721	135.756	Arl6ip4	84.9355	6.4083	1.42635	3.49622	2.45116	1.29346
ENSMUSG00000025241	17281	Fyco1	3.12268	4.8416	0.709121	8.22872	1.41364	4.83457	1.28859	3.71188	Fyco1	3.51885	1.8151	2.48521	7.24235	2.91418	1.54309
ENSMUSG00000026830	77767	Ermn	47.7289	16.1671	25.9622	36.8401	48.0363	12.9216	57.9026	23.4279	Ermn	33.6233	5.07139	0.303861	0.911799	3.00071	1.5853
ENSMUSG00000081394	664894	Gm13215	3.26538	1.75612	1.45652	2.01415	1.51033	1.28099	1.5638	3.24324	Gm13215	2.01132	1.00814	0.692974	1.7284	2.49418	1.31856
ENSMUSG00000091722	380918	Siah3	4.01172	4.85504	1.54774	6.32756	1.7966	4.18182	1.85654	8.04176	Siah3	4.07735	2.02763	1.76892	4.20993	2.37994	1.25093
ENSMUSG00000055485	320706	Soga1	2.35104	3.29133	0.88111	4.52243	1.23092	1.51181	1.26327	2.66009	Soga1	2.214	1.14666	1.31407	3.61918	2.75418	1.46162
ENSMUSG00000001288	19411	Rarg	0.833113	0.586127	0.0962135	0.378138	0.567102	0.400822	0.521935	0.414383	Rarg	0.474729	-1.07482	0.705164	2.36207	3.34967	1.74402
ENSMUSG00000032086	23821	Bace1	9.55385	12.8864	6.77989	21.8436	7.86887	9.30834	5.3156	16.4773	Bace1	11.2542	3.4924	1.26588	3.16081	2.49694	1.32016
ENSMUSG00000007908	208982	Hmgcll1	0.477144	0.354015	0.324674	0.966271	0.525789	0.340999	0.400116	0.40391	Hmgcll1	0.474115	-1.07669	0.695246	1.9928	2.86633	1.5192
ENSMUSG00000064341	17716	mt-Nd1	1326.63	405.564	2610.02	3467.19	806.761	326.075	3533.27	2043.48	mt-Nd1	1814.87	10.8257	0.354945	0.953384	2.68601	1.42546
ENSMUSG00000021556	105348	Golm1	0.60037	0.165688	0.388665	0.287928	0.110544	0.0830145	0.101342	0.176179	Golm1	0.239216	-2.06361	0.513471	1.23964	2.41423	1.27156
ENSMUSG00000032854	22239	Ugt8a	1.63393	1.56466	1.14262	2.59645	1.705	1.28322	2.2728	4.47765	Ugt8a	2.08454	1.05973	0.855116	2.12123	2.48064	1.31071
ENSMUSG00000058297	94214	Spock2	46.0631	46.296	39.1908	124.594	41.2057	44.5618	55.7259	118.176	Spock2	64.4767	6.0107	1.04325	2.64992	2.54005	1.34486
ENSMUSG00000001576	67458	Ergic1	1.98078	2.68865	1.30096	4.93738	2.09285	2.15348	1.85208	4.22724	Ergic1	2.65418	1.40826	1.19317	3.03881	2.54683	1.3487
ENSMUSG00000038059	106878	Smim3	1.25986	0.431481	1.00368	0.699655	0.583507	0.0578831	0.931858	0.281651	Smim3	0.656196	-0.607801	0.220842	0.499669	2.26257	1.17796
ENSMUSG00000039765	231214	Cc2d2a	0.752342	1.09144	0.526416	1.52629	1.31731	2.30975	0.549574	2.9871	Cc2d2a	1.38253	0.467308	1.60205	4.16735	2.60126	1.37921
ENSMUSG00000021039	66354	Snw1	3.51368	3.91302	1.85313	6.74725	2.3795	2.84347	2.58226	5.82739	Snw1	3.70746	1.89043	1.15432	2.94885	2.55463	1.35311
ENSMUSG00000029361	18125	Nos1	1.32142	2.21311	0.466201	2.56229	0.774546	1.06774	0.637926	1.65379	Nos1	1.33713	0.419137	1.52667	4.04427	2.64908	1.40549
ENSMUSG00000026853	12908	Crat	6.6626	8.27566	5.1199	20.6218	4.95202	6.97386	5.76903	15.4454	Crat	9.22754	3.20595	1.3252	3.35253	2.52984	1.33905
ENSMUSG00000029420	231760	Rimbp2	1.91763	2.21794	0.623407	2.58623	0.925491	1.95981	0.831162	3.01989	Rimbp2	1.7602	0.815735	1.6371	3.89094	2.37673	1.24898
ENSMUSG00000052962	66223	Mrpl35	22.1255	10.1379	7.78232	11.5765	8.76734	8.65087	7.88982	14.746	Mrpl35	11.4595	3.51848	0.722458	1.67826	2.32299	1.21598
ENSMUSG00000022574	223646	Naprt	1.54387	0.058662	0.940645	2.08571	1.49336	0.456431	5.04962	0.162507	Naprt	1.47385	0.559591	0.171818	1.12475	6.54619	2.71066
ENSMUSG00000042225	56068	Ammecr1	0.157631	0.0912423	0.145417	0.139531	0.100936	0.0730807	0.126388	0.338668	Ammecr1	0.146612	-2.76993	0.651432	1.81956	2.79317	1.4819
ENSMUSG00000038539	107503	Atf5	20.345	5.49607	8.0519	11.6913	13.025	10.9192	16.0071	15.3121	Atf5	12.606	3.65603	0.554235	1.20429	2.17288	1.11961
ENSMUSG00000028729	69072	Ebna1bp2	13.9215	12.8036	13.8312	31.885	24.4293	21.792	17.8234	38.8898	Ebna1bp2	21.922	4.45431	0.90587	2.24362	2.47676	1.30845
ENSMUSG00000038255	18013	Neurod2	66.3225	112.356	20.3392	79.9517	55.4237	72.312	7.51106	25.8925	Neurod2	55.0136	5.78172	1.4994	3.68909	2.46038	1.29888
ENSMUSG00000031665	58198	Sall1	6.50002	6.59675	0.418792	6.22093	3.68984	6.49907	1.76228	1.29726	Sall1	4.12312	2.04374	1.38811	7.79529	5.61575	2.48948
ENSMUSG00000039096	237926	Rsad1	6.64283	4.61366	2.8412	10.1567	4.13716	2.97727	6.1658	5.26984	Rsad1	5.35056	2.41969	0.707087	2.21475	3.13221	1.64718
ENSMUSG00000047434	268880	Xxylt1	0.22577	0.335667	0.0941582	0.465738	0.203911	0.218174	0.247872	0.48686	Xxylt1	0.284769	-1.81214	1.27835	3.45525	2.70289	1.4345
ENSMUSG00000027342	18538	Pcna	8.26328	19.5727	7.98597	34.1583	9.86867	19.5205	6.68191	44.7012	Pcna	18.8441	4.23604	2.17334	5.48359	2.52312	1.33521
ENSMUSG00000024560	74322	Cxxc1	28.2555	75.9849	15.2393	66.2669	32.2048	39.3843	17.9612	82.9612	Cxxc1	44.7823	5.48486	1.95607	4.48367	2.29218	1.19672
ENSMUSG00000036503	24017	Rnf13	1.18223	0.715197	1.29935	3.09219	1.64121	1.41957	2.32095	3.11533	Rnf13	1.84825	0.886163	0.734955	1.86103	2.53217	1.34037
ENSMUSG00000038342	208104	Mlxip	1.74273	2.92813	0.708109	4.31627	2.08901	3.57097	1.64885	4.74235	Mlxip	2.7183	1.44271	1.6948	4.48582	2.64681	1.40425
ENSMUSG00000021395	20729	Spin1	41.673	24.7223	19.4855	37.5217	35.0024	25.8507	26.6539	36.9097	Spin1	30.9774	4.95314	0.665893	1.6552	2.48568	1.31364
ENSMUSG00000063800	230596	Prpf38a	3.82062	4.56705	1.14592	6.83737	1.83959	3.9566	2.52138	6.60349	Prpf38a	3.9115	1.96772	1.67309	4.29286	2.56583	1.35943
ENSMUSG00000021951	68043	Eef1akmt1	3.02553	3.24993	1.28801	7.15322	2.50747	7.1073	2.10219	6.9908	Eef1akmt1	4.17806	2.06283	1.95431	4.43959	2.27169	1.18377
ENSMUSG00000041556	230904	Fbxo2	41.3046	41.7986	22.1069	51.4139	42.0225	46.891	18.3196	53.8979	Fbxo2	39.7194	5.31177	1.06391	2.6339	2.47568	1.30783
ENSMUSG00000030471	243983	Zdhhc13	0.587889	0.597159	0.467022	1.4315	0.458982	0.967979	0.756917	3.20421	Zdhhc13	1.05896	0.0826437	1.56237	3.6492	2.33568	1.22384
ENSMUSG00000030452	93790	Nipa2	2.58699	1.53816	1.52137	2.98843	2.81454	2.52127	1.97584	3.24478	Nipa2	2.39892	1.26239	0.74519	1.80327	2.41988	1.27493
ENSMUSG00000021715	67285	Cwc27	0.239156	0.376876	0.140154	0.543181	0.195815	0.321131	0.168295	0.678569	Cwc27	0.332897	-1.58685	1.60791	3.95381	2.45897	1.29805
ENSMUSG00000054967	239546	Zfp647	0.494353	0.630898	0.508097	1.69887	0.169856	0.65362	0.333825	2.96354	Zfp647	0.931633	-0.102166	2.56214	6.11057	2.38494	1.25396
ENSMUSG00000021357	66482	Exoc2	1.0806	1.72348	0.345494	3.42184	0.68217	2.63174	0.512724	1.92527	Exoc2	1.54041	0.623318	2.72641	6.82959	2.50497	1.3248
ENSMUSG00000035064	13631	Eef2k	0.620656	0.656009	0.580364	1.25889	0.217971	0.301895	0.307754	1.2529	Eef2k	0.649554	-0.622478	1.22099	3.12011	2.55539	1.35355
ENSMUSG00000002015	27061	Bcap31	1.09642	1.165	0.689902	4.19035	1.07664	2.56112	2.21396	5.55072	Bcap31	2.31801	1.21289	1.72067	4.29049	2.4935	1.31817
ENSMUSG00000026179	56695	Pnkd	10.5965	13.3307	4.85854	29.8372	9.32502	17.9723	6.70523	15.9307	Pnkd	13.5695	3.7623	1.59268	4.25852	2.67381	1.41889
ENSMUSG00000033590	208943	Myo5c	0.0290005	0.185858	0.00155707	0.280991	0.0387502	0.265666	0.085259	0.124817	Myo5c	0.126487	-2.98294	6.63233	90.9627	13.7151	3.77769
ENSMUSG00000048264	208440	Dip2c	0.576462	0.966466	0.342661	1.50072	0.521016	0.761612	0.517435	1.74061	Dip2c	0.865872	-0.207774	1.56917	3.87176	2.4674	1.30299
ENSMUSG00000057130	27366	Txnl4a	7.38024	8.59248	4.93701	13.5381	4.3518	7.55499	3.76775	16.6602	Txnl4a	8.34782	3.0614	1.45016	3.58198	2.47006	1.30455
ENSMUSG00000051864	223754	Tbc1d22a	0.33904	0.510327	0.148535	0.560259	0.240926	0.305874	0.130518	0.396622	Tbc1d22a	0.329013	-1.60379	1.3874	3.40537	2.4545	1.29543
ENSMUSG00000038011	56087	Dnah10	0.33795	0.460054	0.0659498	0.362622	0.149798	0.684972	0.0786744	0.531459	Dnah10	0.333935	-1.58236	2.96697	6.12682	2.06501	1.04615
ENSMUSG00000038459	70178	Abhd17c	2.89253	2.09034	1.47299	3.08326	2.7761	2.58621	1.37946	2.64398	Abhd17c	2.36561	1.24221	0.827135	2.00493	2.42395	1.27736
ENSMUSG00000039740	56737	Alg2	41.751	37.0006	36.0558	89.0716	40.6429	34.8359	47.8393	87.6422	Alg2	51.8549	5.69641	0.87167	2.1512	2.46791	1.30329
ENSMUSG00000031728	75871	Zfp821	3.75928	4.19199	2.64227	7.02224	4.08781	4.93813	2.04533	6.1659	Zfp821	4.35662	2.12321	1.16156	2.83614	2.44166	1.28786
ENSMUSG00000044986	22117	Tst	18.5909	14.3261	8.94749	12.5473	24.7091	7.85332	11.636	12.0863	Tst	13.8371	3.79047	0.544214	1.22051	2.24271	1.16524
ENSMUSG00000040034	69912	Nup43	2.14197	1.98097	1.52744	1.79261	1.83812	1.78525	0.830758	3.77596	Nup43	1.95913	0.970216	0.948035	2.8594	3.01613	1.5927
ENSMUSG00000030469	210105	Zfp719	7.17225	11.8682	3.07137	16.0838	6.03552	10.8491	4.12647	13.9163	Zfp719	9.14038	3.19225	1.72615	4.30456	2.49374	1.31831
ENSMUSG00000022601	271377	Zbtb11	3.17468	4.67521	1.83435	7.3797	2.8674	3.55955	2.60024	7.01534	Zbtb11	4.13831	2.04904	1.35702	3.36051	2.47638	1.30823
ENSMUSG00000074405	319748	Zfp865	5.03052	14.6964	4.0177	25.7971	5.37257	26.0473	5.42945	71.0689	Zfp865	19.6825	4.29884	3.88482	9.7552	2.51111	1.32832
ENSMUSG00000061751	545156	Kalrn	3.46197	3.89272	0.679259	3.57362	1.13426	3.37543	0.745736	2.81242	Kalrn	2.45943	1.29832	2.05015	4.51619	2.20286	1.13938
ENSMUSG00000006435	18011	Neurl1a	1.17249	1.40043	0.500626	1.90625	1.16471	1.44685	0.80853	1.86633	Neurl1a	1.28328	0.359833	1.21832	3.05801	2.51003	1.3277
ENSMUSG00000032796	16772	Lama1	0.0396283	0.0940016	0.0145899	0.48043	0.0442519	0.0561379	0.16056	0.0868019	Lama1	0.12205	-3.03445	1.82034	16.7348	9.19324	3.20057
ENSMUSG00000018651	217031	Tada2a	0.847387	0.795636	0.53243	1.09972	1.29697	0.6389	0.569221	0.753536	Tada2a	0.816725	-0.292078	0.71577	1.69464	2.36758	1.24341
ENSMUSG00000037060	109042	Cavin3	41.0367	15.8562	9.48941	16.9022	15.9151	15.8751	17.4419	22.3072	Cavin3	19.353	4.27448	0.691939	1.53005	2.21126	1.14487
ENSMUSG00000064373	20363	Selenop	28.8127	9.09357	26.0678	32.9942	27.9527	15.839	32.6882	27.2826	Selenop	25.0914	4.64912	0.441122	1.05017	2.38067	1.25137
ENSMUSG00000031706	19724	Rfx1	1.06311	3.11293	0.458743	3.12205	0.660464	1.16035	1.16009	5.17918	Rfx1	1.98962	0.99249	2.34251	5.63506	2.40557	1.26638
ENSMUSG00000003438	66525	Timm50	6.26184	12.6795	2.77297	25.4313	4.73087	18.2832	8.20134	41.3289	Timm50	14.9612	3.90316	2.94477	7.10522	2.41283	1.27072
ENSMUSG00000028868	242687	Wasf2	1.55121	1.281	1.44632	1.70209	1.32307	0.964175	0.558385	1.68471	Wasf2	1.31387	0.393823	0.777271	2.09698	2.69787	1.43182
ENSMUSG00000070315	78934	4930581F22Rik	0.600122	0.772125	0.249715	0.885571	1.42333	3.45723	0.596752	3.09409	4930581F22Rik	1.38487	0.469749	1.85779	4.36561	2.34989	1.2326
ENSMUSG00000062115	19377	Rai1	2.94437	9.5747	1.50897	7.67017	3.73418	4.02725	1.64748	6.68222	Rai1	4.72367	2.23991	2.16518	4.56954	2.11047	1.07756
ENSMUSG00000039834	329559	Zfp335	1.8453	4.08886	1.00674	8.54394	3.04232	10.6856	1.56883	8.44485	Zfp335	4.90331	2.29376	2.86408	6.93481	2.42131	1.27579
ENSMUSG00000042439	328977	Zfp532	3.02867	3.66819	1.07728	3.84122	1.76914	2.66975	1.31801	3.96079	Zfp532	2.66663	1.41502	1.36011	3.28539	2.41553	1.27234
ENSMUSG00000040018	226139	Cox15	9.79603	12.818	4.71338	20.0821	6.32614	7.69993	4.80563	10.5211	Cox15	9.59528	3.26232	1.26282	3.22499	2.5538	1.35265
ENSMUSG00000028016	71793	Ints12	2.422	1.31751	2.21532	4.70666	2.56342	2.14265	2.57081	3.21102	Ints12	2.64367	1.40254	0.689915	1.68681	2.44495	1.28981
ENSMUSG00000031189	14266	Aff2	0.39914	0.689085	0.147047	1.05377	0.21576	0.486405	0.26474	0.835999	Aff2	0.511494	-0.967212	1.99041	5.16202	2.59345	1.37488
ENSMUSG00000028289	13841	Epha7	1.32893	1.35964	0.628095	3.54747	1.094	1.47741	1.20239	1.70947	Epha7	1.54343	0.626136	1.18679	3.53486	2.97851	1.57459
ENSMUSG00000084274	623796	Gm12504	0.689684	1.11274	0.153817	0.850819	0.956995	1.35279	0.715629	1.71252	Gm12504	0.943124	-0.0844808	1.51349	3.96221	2.61793	1.38842
ENSMUSG00000027985	16842	Lef1	3.72525	4.28329	0.856386	3.56525	1.77521	4.44312	1.40991	5.65201	Lef1	3.2138	1.68428	1.82633	4.08595	2.23725	1.16172
ENSMUSG00000038068	218215	Rnf144b	0.252973	0.54775	0.12954	0.474956	0.308759	0.37548	0.15769	0.656622	Rnf144b	0.362971	-1.46207	1.69067	3.91525	2.3158	1.21151
ENSMUSG00000053550	232813	Shisa7	4.70906	4.83907	3.85225	23.2285	5.3137	9.49685	4.28345	7.56044	Shisa7	7.91041	2.98375	1.40742	3.89745	2.7692	1.46947
ENSMUSG00000047466	212163	8030462N17Rik	3.68084	3.34635	1.88199	4.81825	3.25558	2.66088	3.15219	5.29658	8030462N17Rik	3.51158	1.81212	0.863229	2.12024	2.45617	1.29641
ENSMUSG00000039747	269717	Orai2	12.1747	16.0597	4.99555	17.9093	7.67226	8.70915	4.28655	10.3463	Orai2	10.2692	3.36025	1.22713	2.99936	2.44421	1.28937
ENSMUSG00000035847	15931	Ids	89.6159	56.8737	52.4034	94.2954	69.6793	48.8741	79.097	112.98	Ids	75.4774	6.23797	0.668027	1.6139	2.41591	1.27257
ENSMUSG00000027618	18041	Nfs1	3.02289	5.54523	1.44681	5.87519	2.9082	4.75698	2.24641	9.58122	Nfs1	4.42287	2.14498	1.73506	4.16295	2.39931	1.26262
ENSMUSG00000025402	17937	Nab2	12.4648	12.7584	6.27733	33.2342	7.02997	35.4908	4.10798	23.1132	Nab2	16.8096	4.07121	3.03603	5.46037	1.79852	0.846814
ENSMUSG00000055900	230657	Tmem69	5.33387	3.26779	4.17172	11.0784	1.38868	1.26193	2.79579	3.37251	Tmem69	4.08383	2.02992	0.76069	1.93094	2.5384	1.34392
ENSMUSG00000023018	83797	Smarcd1	35.207	52.2276	29.5337	62.1406	31.0166	38.3681	19.1454	96.0203	Smarcd1	45.4574	5.50644	1.36023	3.55969	2.61697	1.3879
ENSMUSG00000031775	67801	Pllp	0.503459	0.396471	0.695091	1.18672	0.598793	0.235123	0.918503	0.955444	Pllp	0.6862	-0.543299	0.590077	1.37375	2.32809	1.21914
ENSMUSG00000001119	12833	Col6a1	1.103	0.142806	0.0987026	0.0409472	0.311141	0.231486	0.0494536	0.0659344	Col6a1	0.255434	-1.96898	0.43673	0.874056	2.00136	1.00098
ENSMUSG00000042272	228071	Sestd1	5.29629	5.97134	1.6982	6.25727	2.58003	4.53979	2.51266	7.76149	Sestd1	4.57713	2.19444	1.44352	3.3868	2.3462	1.23033
ENSMUSG00000021065	53618	Fut8	0.22349	0.264759	0.248149	0.570481	0.281903	0.353747	0.225199	0.834441	Fut8	0.375271	-1.41399	1.21975	3.00215	2.46128	1.29941
ENSMUSG00000024528	67222	Srfbp1	2.37625	1.63926	1.3596	2.58516	4.63616	3.11966	1.8621	2.59805	Srfbp1	2.52203	1.33459	0.681376	1.64832	2.41911	1.27448
ENSMUSG00000036009	216292	Mettl25	0.702058	0.677017	0.330475	0.721892	0.722366	0.360093	0.221366	0.278393	Mettl25	0.501708	-0.995081	0.731412	1.72101	2.353	1.2345
ENSMUSG00000074220	233060	Zfp382	1.40972	2.20964	1.14267	3.79232	1.93591	2.2109	1.13245	3.47895	Zfp382	2.16407	1.11375	1.35474	3.19544	2.35872	1.238
ENSMUSG00000049717	319583	Lig4	6.0407	7.03883	3.17713	13.2079	4.66173	7.56771	4.27812	11.0761	Lig4	7.13103	2.83411	1.3943	3.37309	2.4192	1.27453
ENSMUSG00000007827	232339	Ankrd26	1.66047	1.66329	0.889651	3.21968	1.12571	1.62759	1.49926	3.40717	Ankrd26	1.8866	0.91579	1.22377	2.9458	2.40716	1.26733
ENSMUSG00000073856	434232	Iqck	0.519176	0.406846	0.0684653	0.239398	0.240976	0.21505	0.236275	0.26788	Iqck	0.274258	-1.86639	0.838025	2.31519	2.76268	1.46607
ENSMUSG00000024411	11829	Aqp4	17.3667	9.34501	11.803	18.3233	13.8989	8.81737	14.7405	18.3694	Aqp4	14.083	3.81589	0.586246	1.39931	2.38689	1.25513
ENSMUSG00000040929	19726	Rfx3	2.95857	2.84338	1.26646	3.15657	2.23353	2.03175	0.855804	1.70014	Rfx3	2.13078	1.09138	0.935362	2.23951	2.39427	1.25959
ENSMUSG00000035504	70335	Reep6	2.84463	4.81263	2.52007	16.5227	1.35958	4.5567	2.23265	10.9188	Reep6	5.72096	2.51626	2.52169	5.72346	2.26969	1.1825
ENSMUSG00000039910	17684	Cited2	103.615	131.681	87.9408	314.805	113.309	147.479	123.608	322.96	Cited2	168.175	7.39382	1.28622	3.09626	2.40726	1.26739
ENSMUSG00000022560	52710	Slc52a2	1.84343	4.08126	0.890784	4.80409	0.837481	1.35794	1.31769	4.95878	Slc52a2	2.51143	1.32851	1.9177	4.57816	2.38732	1.25539
ENSMUSG00000038482	21781	Tfdp1	6.79499	7.44373	1.59566	7.83244	3.96747	6.57092	2.25125	4.70426	Tfdp1	5.14509	2.3632	1.37584	3.49912	2.54326	1.34668
ENSMUSG00000049336	23964	Tenm2	0.201813	0.278222	0.142676	0.758586	0.133095	0.269613	0.150288	0.445325	Tenm2	0.297452	-1.74927	1.70217	4.13999	2.43219	1.28225
ENSMUSG00000048281	239133	Dleu7	0.675399	0.577952	0.550743	1.21291	0.879901	0.609946	1.25561	1.90764	Dleu7	0.958763	-0.060754	0.774459	1.8608	2.40271	1.26466
ENSMUSG00000027329	70997	Spef1	0.910538	0.157934	1.16883	0.236873	1.61323	0.578968	0.512062	0.886242	Spef1	0.758084	-0.39957	0.26617	0.966695	3.63188	1.86071
ENSMUSG00000042567	674895	Nek10	0.0419602	0.0267593	0.0931601	0.155728	0.196386	0.143623	0.0676615	0.10616	Nek10	0.10393	-3.26632	0.684531	1.62031	2.36703	1.24308
ENSMUSG00000023942	63959	Slc29a1	0.944422	1.14832	1.49211	2.05787	0.641938	0.781787	3.07619	18.5697	Slc29a1	3.58904	1.8436	1.21688	3.70788	3.04705	1.60741
ENSMUSG00000021911	26430	Parg	2.04808	2.33603	0.717589	2.54529	0.766422	1.69978	1.01698	4.07454	Parg	1.90059	0.926446	1.6792	3.77675	2.24914	1.16937
ENSMUSG00000045731	18155	Pnoc	0.462753	0.642056	0.207475	0.612066	0.263905	0.76232	0.0495012	0.377287	Pnoc	0.42217	-1.2441	2.13805	5.28593	2.47232	1.30587
ENSMUSG00000025050	71041	Pcgf6	4.02364	2.96618	1.3425	4.21134	1.59645	1.38427	1.03665	1.18175	Pcgf6	2.21785	1.14916	0.802141	2.13846	2.66594	1.41464
ENSMUSG00000039632	77609	Ccdc151	1.60363	1.37715	0.376256	1.05919	0.62425	0.346668	0.88488	0.83781	Ccdc151	0.88873	-0.170182	0.707053	1.88094	2.66026	1.41157
ENSMUSG00000025226	68431	Fbxl15	4.9164	13.621	2.62844	31.7689	4.90598	8.8021	6.29528	14.4349	Fbxl15	10.9216	3.44912	2.28235	7.18979	3.15018	1.65543
ENSMUSG00000026315	20725	Serpinb8	0.1271	1.28243	0.0111668	1.30871	0.159795	0.697292	0.467581	0.979066	Serpinb8	0.629142	-0.668542	7.22677	59.6451	8.25336	3.04498
ENSMUSG00000078307	330941	AI593442	123.118	157.927	83.9965	339.241	127.239	204.905	120.863	344.343	AI593442	187.704	7.55232	1.44656	3.44389	2.38075	1.25142
ENSMUSG00000020362	104625	Cnot6	7.14092	4.24403	3.54217	4.63745	5.14282	3.5422	4.53567	7.89354	Cnot6	5.08485	2.34621	0.641545	1.52477	2.37671	1.24897
ENSMUSG00000050144	229517	Slc25a44	16.4278	16.7788	8.06708	39.4602	14.926	23.0772	15.5952	27.9878	Slc25a44	20.29	4.3427	1.28374	3.34307	2.60417	1.38082
ENSMUSG00000071796	547150	6820431F20Rik	1.59356	1.66287	0.807804	2.18646	1.20539	1.39779	1.05063	2.61036	6820431F20Rik	1.56436	0.645571	1.10155	2.59562	2.35633	1.23654
ENSMUSG00000032841	72446	Prr5l	0.335132	0.186267	0.1572	0.188336	0.26306	0.117993	0.220429	0.254607	Prr5l	0.215378	-2.21506	0.502171	1.17656	2.34295	1.22832
ENSMUSG00000098087	553095	Gm17750	0.698306	0.0890519	0.191165	0.072096	0.234269	0.178316	0.149269	0.212834	Gm17750	0.228163	-2.13186	0.444342	0.901492	2.02882	1.02064
ENSMUSG00000035798	320150	Zdhhc17	4.04972	1.98737	2.3232	4.29161	2.70769	2.54188	2.46737	3.40217	Zdhhc17	2.97138	1.57113	0.714754	1.61307	2.25682	1.17429
ENSMUSG00000020728	76380	Cep112	0.120638	0.0360926	0.0811398	0.104578	0.115995	0.0272511	0.161545	0.0486768	Cep112	0.0869896	-3.52301	0.267057	0.795094	2.97724	1.57397
ENSMUSG00000030226	109593	Lmo3	2.37263	2.00695	1.15094	1.99217	2.16219	1.67098	0.68258	1.42436	Lmo3	1.68285	0.750906	0.809348	1.90882	2.35847	1.23785
ENSMUSG00000026211	98733	Obsl1	0.775872	0.868519	0.501293	2.90101	1.21086	2.63045	0.587964	1.3648	Obsl1	1.3551	0.438395	1.6459	4.05414	2.46318	1.30052
ENSMUSG00000021276	67236	Cinp	7.77745	6.82818	5.19305	7.58759	6.62537	4.46381	4.0313	9.00743	Cinp	6.43927	2.6869	0.775846	1.84774	2.38158	1.25192
ENSMUSG00000033618	71751	Map3k13	1.96905	2.63882	1.60869	4.76402	1.91889	2.00257	1.65921	4.31881	Map3k13	2.61001	1.38405	1.19188	2.78218	2.33428	1.22298
ENSMUSG00000027935	68328	Rab13	0.55005	0.35849	0.40545	0.766257	1.3678	0.935049	0.822256	1.06833	Rab13	0.78421	-0.350687	0.667679	1.59458	2.38825	1.25595
ENSMUSG00000068874	20341	Selenbp1	1.3143	0.0530124	0.713263	0.263473	0.996959	0.446845	1.39521	0.3753	Selenbp1	0.694796	-0.525339	0.244272	0.319191	1.3067	0.385931
ENSMUSG00000027751	56790	Supt20	3.41508	5.348	1.87599	8.38942	2.63506	5.65441	2.13706	8.82008	Supt20	4.78439	2.25833	1.85592	4.2996	2.3167	1.21207
ENSMUSG00000009640	66233	Dmap1	10.0667	12.529	7.06323	24.7412	10.7754	11.7882	9.03868	19.2908	Dmap1	13.1617	3.71827	1.16929	2.81853	2.41046	1.26931
ENSMUSG00000032059	102580	Alg9	0.707879	0.594492	0.380439	0.775289	0.371655	0.296435	0.292012	0.526667	Alg9	0.493109	-1.02002	0.818714	1.92073	2.34603	1.23022
ENSMUSG00000021061	20741	Sptb	3.443	4.01455	1.41362	7.77734	2.74791	6.85026	1.79995	5.2178	Sptb	4.15805	2.05591	1.82945	4.20029	2.29593	1.19908
ENSMUSG00000015243	11303	Abca1	0.258409	0.41162	0.417114	1.01584	0.36365	0.381643	0.289048	1.08852	Abca1	0.52823	-0.920763	1.32119	3.10063	2.34685	1.23073
ENSMUSG00000029705	13047	Cux1	2.66062	3.56322	1.1958	5.94929	1.80428	3.50772	1.38766	3.98209	Cux1	3.00634	1.58801	1.64168	3.92239	2.38926	1.25657
ENSMUSG00000019856	75906	Fam184a	0.763124	0.888635	0.397347	1.49362	0.76456	1.20521	0.780387	2.08947	Fam184a	1.04779	0.0673545	1.37041	3.21823	2.34838	1.23166
ENSMUSG00000053783	74230	1700016K19Rik	20.5105	10.0649	4.15828	3.17778	10.154	3.84961	3.52463	4.69924	1700016K19Rik	7.51738	2.91023	0.434922	1.04873	2.41131	1.26982
ENSMUSG00000025815	209692	Dhtkd1	0.37512	0.43415	0.0881833	0.482695	0.228603	0.370544	0.241955	0.454078	Dhtkd1	0.334416	-1.58028	1.38913	3.67524	2.6457	1.40365
ENSMUSG00000027016	241494	Zfp385b	0.872108	1.56173	0.392767	1.70827	0.752056	1.4604	0.432199	1.88329	Zfp385b	1.13285	0.17996	1.86631	4.3534	2.33262	1.22195
ENSMUSG00000001300	13642	Efnb2	0.999217	0.174648	0.884776	0.947408	0.233831	0.16986	0.411921	0.265881	Efnb2	0.510943	-0.968766	0.450604	0.858127	1.90439	0.929331
ENSMUSG00000063894	93681	Zkscan8	8.09736	11.6112	2.68946	12.2969	6.78855	10.6749	5.41841	14.5413	Zkscan8	9.01475	3.17229	1.50322	3.62797	2.41347	1.27111
ENSMUSG00000060147	20719	Serpinb6a	0.974325	1.32048	0.463405	1.69053	0.841477	1.35062	0.59733	1.93475	Serpinb6a	1.14661	0.19738	1.48017	3.44352	2.32644	1.21813
ENSMUSG00000045482	100683	Trrap	2.35597	5.67472	1.51794	11.2314	3.24437	6.04354	2.60197	8.55716	Trrap	5.15338	2.36552	2.13572	5.34393	2.50217	1.32318
ENSMUSG00000063273	74838	Naa15	4.46552	4.60014	1.69757	6.13797	3.57544	4.34292	4.13334	7.75186	Naa15	4.58809	2.19789	1.1224	2.74559	2.44618	1.29053
ENSMUSG00000021494	72935	Ddx41	23.6122	31.1433	10.5224	39.5909	14.0042	38.9483	11.8868	62.7114	Ddx41	29.0524	4.86059	2.05007	4.51914	2.20438	1.14038
ENSMUSG00000021759	19012	Plpp1	0.155153	0.228041	0.131203	0.501886	0.224747	0.389629	0.151842	0.546357	Plpp1	0.291107	-1.78038	1.60171	3.71173	2.31736	1.21248
ENSMUSG00000020598	319504	Nrcam	0.997307	1.33878	0.948765	3.37581	0.869544	1.25053	1.31264	3.83739	Nrcam	1.74135	0.800203	1.39027	3.24077	2.33104	1.22097
ENSMUSG00000021615	108138	Xrcc4	0.023243	0.0190022	0.0652152	0.0713945	0.036968	0.0261286	0.0315082	0.0895491	Xrcc4	0.0453761	-4.46192	0.762167	1.96842	2.58266	1.36886
ENSMUSG00000026960	65103	Arl6ip6	0.929453	1.85018	0.648744	3.968	1.04529	1.82871	0.741173	2.27102	Arl6ip6	1.66032	0.731463	1.87004	4.59026	2.45463	1.2955
ENSMUSG00000024835	23789	Coro1b	5.67945	13.783	2.3011	16.5526	6.56727	14.2221	6.18776	24.3266	Coro1b	11.2025	3.48575	2.29622	5.56237	2.42241	1.27644
ENSMUSG00000031557	83436	Plekha2	2.00572	2.08641	0.332712	1.19648	1.16551	1.57757	0.186373	0.39257	Plekha2	1.11792	0.160815	1.19689	2.85126	2.38222	1.25231
ENSMUSG00000055782	26874	Abcd2	1.30084	2.23767	0.926088	4.18789	1.42187	3.24915	1.09853	5.1262	Abcd2	2.44353	1.28897	2.00265	4.59427	2.2941	1.19793
ENSMUSG00000032818	240411	Loxhd1	0.0213137	0.0937754	0.00497204	0.170907	0.00265152	0.0237382	0.0167773	0.1032	Loxhd1	0.0546669	-4.19319	6.67622	20.2624	3.03501	1.6017
ENSMUSG00000073643	69368	Wdfy1	3.29712	3.4846	1.39437	6.60961	2.47454	3.63406	1.96729	3.45032	Wdfy1	3.28899	1.71764	1.26272	3.24702	2.57145	1.36258
ENSMUSG00000069237	97863	Fam8a1	41.2842	32.1782	27.5593	57.7769	39.2777	37.5175	38.6513	73.4786	Fam8a1	43.4655	5.4418	0.867309	1.99876	2.30455	1.20449
ENSMUSG00000062393	331374	Dgkk	0.61793	0.688639	0.429465	1.69327	0.641276	0.789912	0.723229	1.34747	Dgkk	0.866398	-0.206898	1.17311	2.90294	2.47457	1.30718
ENSMUSG00000022674	70620	Ube2v2	10.4429	6.45962	4.98471	6.83339	9.62142	6.9361	9.00401	15.6704	Ube2v2	8.74406	3.1283	0.669735	1.55562	2.32274	1.21583
ENSMUSG00000044317	319197	Gpr4	6.03941	11.2846	4.48072	16.8967	4.07159	9.74808	5.62306	35.6752	Gpr4	11.7274	3.55181	2.13133	5.05771	2.37303	1.24673
ENSMUSG00000026565	18986	Pou2f1	1.82205	2.38023	0.79149	3.62154	1.86009	2.00933	1.50944	2.48534	Pou2f1	2.05994	1.0426	1.19329	3.11106	2.60713	1.38246
ENSMUSG00000018507	22368	Trpv2	0.795412	1.2711	0.417305	2.40546	0.568459	1.56077	0.797037	3.23513	Trpv2	1.38133	0.466062	2.17182	4.91161	2.26152	1.17729
ENSMUSG00000021661	68558	Ankra2	7.07008	6.0725	3.84713	8.52823	8.67282	5.21727	6.25351	7.76535	Ankra2	6.67836	2.73949	0.730234	1.72927	2.3681	1.24373
ENSMUSG00000025586	12877	Cpeb1	1.4183	1.55413	0.547229	2.04056	1.12702	1.23333	1.06186	1.81897	Cpeb1	1.35018	0.433147	1.09505	2.72095	2.48477	1.31311
ENSMUSG00000020818	69900	Mfsd11	1.45876	2.11286	0.123235	1.04294	0.58271	0.971108	0.894421	1.35831	Mfsd11	1.06804	0.094969	1.55747	4.99084	3.20446	1.68008
ENSMUSG00000064061	224170	Dzip3	3.27856	5.77479	1.51723	6.69788	3.56431	3.76732	3.95835	8.8793	Dzip3	4.67972	2.22642	1.40917	3.32886	2.36228	1.24018
ENSMUSG00000027086	320720	Fastkd1	1.67042	2.41626	0.702269	2.59363	1.63582	2.64377	1.2873	4.32652	Fastkd1	2.1595	1.1107	1.53134	3.52707	2.30326	1.20368
ENSMUSG00000020899	237823	Pfas	1.92302	2.17112	1.37126	4.4593	1.6938	2.05859	1.18104	2.64236	Pfas	2.18756	1.12932	1.17219	2.74464	2.34146	1.22741
ENSMUSG00000024726	67383	Carnmt1	0.90591	0.959119	0.542878	1.21069	0.573997	0.822431	0.552539	1.99142	Carnmt1	0.944874	-0.0818064	1.24577	2.91714	2.34163	1.22751
ENSMUSG00000020413	15574	Hus1	8.95136	6.19641	3.11586	4.1774	4.0663	1.7155	4.13409	4.76995	Hus1	4.64086	2.21439	0.557057	1.24725	2.239	1.16285
ENSMUSG00000045817	12193	Zfp36l2	10.0161	6.28178	5.46631	6.7323	12.8599	9.51489	5.62437	11.2209	Zfp36l2	8.46456	3.08144	0.68353	1.61333	2.36029	1.23896
ENSMUSG00000033308	99586	Dpyd	0.00855926	0.01686	0.00538338	0.0463005	0.00980299	0.0187074	0.00902222	0.0208314	Dpyd	0.0169334	-5.88399	1.93907	5.45476	2.81309	1.49215
ENSMUSG00000074994	99003	Qser1	2.76079	3.37048	1.2658	4.41301	2.90907	4.1122	1.94939	5.09374	Qser1	3.23431	1.69346	1.31721	3.04967	2.31525	1.21117
ENSMUSG00000022507	69053	1810013L24Rik	20.3801	18.3739	9.40577	25.0809	18.5949	17.5492	14.8219	24.9564	1810013L24Rik	18.6454	4.22075	0.922662	2.17515	2.35747	1.23724
ENSMUSG00000028788	19244	Ptp4a2	28.4817	35.0025	15.1765	43.8999	21.834	29.5055	17.7218	53.6445	Ptp4a2	30.6583	4.93821	1.29015	2.95983	2.29417	1.19797
ENSMUSG00000024614	67988	Tmx3	1.16832	1.06786	1.26377	2.74317	1.33624	0.983921	2.09459	3.41953	Tmx3	1.75968	0.81531	0.825174	1.90158	2.30446	1.20443
ENSMUSG00000030306	387314	Tmtc1	1.35577	1.87507	0.883047	3.00095	1.27064	1.40048	0.829935	1.95938	Tmtc1	1.57191	0.652519	1.24261	2.87964	2.31742	1.21252
ENSMUSG00000059742	170738	Kcnh7	0.376946	1.02365	0.256451	1.75094	0.403743	0.852193	0.40338	1.77886	Kcnh7	0.855771	-0.224702	2.41319	5.61873	2.32834	1.2193
ENSMUSG00000053716	235584	Dusp7	29.5768	38.2252	23.0705	108.718	41.366	65.4786	20.3385	46.3634	Dusp7	46.6421	5.54356	1.43766	3.496	2.43173	1.28198
ENSMUSG00000022836	107589	Mylk	0.576335	0.68818	0.111132	0.666657	0.222916	0.584868	0.356041	0.975479	Mylk	0.522701	-0.935942	1.90889	4.36929	2.28892	1.19466
ENSMUSG00000033510	170711	Otud7a	0.111051	0.180941	0.0902248	0.291291	0.117702	0.213736	0.0796833	0.38277	Otud7a	0.183425	-2.44674	1.72263	4.01607	2.33136	1.22117
ENSMUSG00000022972	68001	Cfap298	2.19959	4.44457	0.724974	4.23101	1.529	4.08497	0.791561	3.83739	Cfap298	2.73038	1.4491	2.34615	5.34198	2.27691	1.18708
ENSMUSG00000053025	64176	Sv2b	1.89055	2.01924	2.23829	5.10283	1.76187	1.79315	2.36967	5.90419	Sv2b	2.88498	1.52856	1.04291	2.38568	2.28752	1.19378
ENSMUSG00000036555	74239	Iqce	1.60754	2.74345	0.510345	3.52085	0.873617	1.40355	0.553986	1.14894	Iqce	1.54529	0.627873	1.65661	4.48645	2.70822	1.43734
ENSMUSG00000068966	241311	Zbtb34	6.83589	5.17451	6.29815	6.01003	5.66475	4.63387	3.95302	13.3729	Zbtb34	6.49289	2.69886	0.78749	2.1686	2.75381	1.46143
ENSMUSG00000033209	209683	Ttc28	0.126394	0.2073	0.0822715	0.697654	0.0815515	0.32033	0.0712635	0.282243	Ttc28	0.233626	-2.09773	2.78403	6.22023	2.23425	1.15979
ENSMUSG00000028088	14263	Fmo5	2.69876	0.577914	0.824774	0.170185	1.54213	1.28365	0.254992	1.14663	Fmo5	1.06238	0.0872966	0.523264	2.35153	4.49396	2.16799
ENSMUSG00000031555	11502	Adam9	0.868201	0.921551	0.575796	1.1556	0.970103	1.06061	0.868037	2.60964	Adam9	1.12869	0.174651	1.07737	2.50666	2.32665	1.21825
ENSMUSG00000045608	223843	Dbx2	1.47533	0.255312	0.398805	0.424596	0.755348	0.608366	0.8753	0.595288	Dbx2	0.673543	-0.570159	0.489233	0.872383	1.78316	0.834439
ENSMUSG00000042476	18670	Abcb4	0.00361167	0.0789082	0.00174523	0.0615414	0.0586345	0.135071	0.00749507	0.0553771	Abcb4	0.050298	-4.31335	12.0759	21.3255	1.76596	0.820453
ENSMUSG00000028098	67845	Rnf115	2.35231	2.41777	1.25822	6.49506	1.26764	2.67214	1.68285	3.65631	Rnf115	2.72529	1.44641	1.5679	3.6674	2.33905	1.22592
ENSMUSG00000004113	12287	Cacna1b	0.681921	0.8725	0.816975	3.18227	0.842393	0.997587	0.986596	1.98301	Cacna1b	1.29541	0.373405	1.23185	2.95257	2.39685	1.26114
ENSMUSG00000039967	30046	Zfp292	4.78433	6.25942	2.06487	7.14346	4.36547	4.76548	3.60216	7.68117	Zfp292	5.0833	2.34576	1.19997	2.79595	2.33001	1.22033
ENSMUSG00000033316	231605	Galnt9	1.02602	1.69669	1.13112	3.98125	1.42597	1.92433	1.72921	5.66206	Galnt9	2.32208	1.21542	1.50157	3.39705	2.26232	1.1778
ENSMUSG00000002908	84036	Kcnn1	2.0695	3.87067	1.00272	5.16623	1.12697	1.77323	0.93187	2.74593	Kcnn1	2.33589	1.22397	1.7219	4.04946	2.35174	1.23373
ENSMUSG00000018428	11640	Akap1	1.48436	2.39251	0.169168	1.50887	0.614662	1.52946	0.762833	1.76854	Akap1	1.2788	0.35479	2.05005	5.61887	2.74084	1.45462
ENSMUSG00000029640	22217	Usp12	2.79471	2.60725	1.39225	3.6207	2.45091	1.88429	2.31253	3.28621	Usp12	2.54361	1.34688	0.850869	2.01083	2.36327	1.24078
ENSMUSG00000003123	16890	Lipe	0.888091	3.56802	0.441065	3.9439	0.563664	1.67744	1.19667	8.24184	Lipe	2.56509	1.35901	3.4968	7.91455	2.26337	1.17847
ENSMUSG00000014496	105522	Ankrd28	1.88652	1.91758	0.628545	2.3306	1.09928	1.79029	0.902885	2.07186	Ankrd28	1.57845	0.658505	1.32253	3.00133	2.26938	1.1823
ENSMUSG00000041658	245670	Rragb	3.84216	4.10177	1.68132	4.17018	3.55216	3.75651	4.00974	9.37345	Rragb	4.31091	2.10799	1.06255	2.40898	2.26717	1.1809
ENSMUSG00000000384	21379	Tbrg4	14.6005	20.6606	4.56518	17.9194	7.84141	20.9779	4.32684	21.431	Tbrg4	14.0404	3.81151	2.04516	4.43914	2.17056	1.11806
ENSMUSG00000004902	71803	Slc25a18	6.97032	1.41455	3.96583	1.06255	6.23705	3.00345	3.79072	7.09217	Slc25a18	4.19208	2.06767	0.342244	1.06943	3.12475	1.64374
ENSMUSG00000033808	211499	Tmem87a	0.244852	0.148305	0.794251	0.797017	0.702606	0.692348	0.447755	1.36555	Tmem87a	0.649085	-0.62352	0.795546	2.02662	2.54746	1.34906
ENSMUSG00000079426	68089	Arpc4	23.8188	27.0279	12.9792	28.6722	22.1491	25.1291	14.7513	44.0787	Arpc4	24.8258	4.63377	1.13464	2.59862	2.29026	1.19551
ENSMUSG00000096914	270049	Galntl6	0.0477973	0.0405	0.0189794	0.0833193	0.0563551	0.0526373	0.0395684	0.0365595	Galntl6	0.0469645	-4.41228	0.890678	2.65697	2.98309	1.57681
ENSMUSG00000074211	68332	Sdhaf1	3.61244	0.083079	2.80215	0.190571	7.31658	4.52488	3.79765	4.06594	Sdhaf1	3.29916	1.7221	0.32072	0.569328	1.77516	0.827946
ENSMUSG00000038387	20130	Rras	5.00704	1.73909	4.09454	1.09382	7.29508	5.29249	5.96139	28.7507	Rras	7.40427	2.88836	0.536409	2.54498	4.74448	2.24625
ENSMUSG00000048424	223332	Ranbp3l	0.2476	0.160207	0.0747782	0.236245	0.213297	0.196286	0.0259384	0.0249763	Ranbp3l	0.147416	-2.76204	0.783646	2.06109	2.63013	1.39513
ENSMUSG00000056296	72003	Synpr	0.757886	0.476483	0.557616	1.16237	0.651378	0.432485	0.783065	0.800503	Synpr	0.702723	-0.508972	0.646327	1.5534	2.40343	1.26509
ENSMUSG00000093536	100042450	Smim17	0.896751	0.446055	0.517254	0.653702	0.976109	0.632664	0.518571	0.675044	Smim17	0.664519	-0.589618	0.57278	1.28277	2.23954	1.1632
ENSMUSG00000025217	12234	Btrc	1.23587	2.94483	0.445579	3.17355	1.24066	2.74799	0.915448	3.45997	Btrc	2.02049	1.0147	2.29886	5.45092	2.37114	1.24558
ENSMUSG00000040387	212390	Klhl32	0.293574	0.530459	0.184036	0.953356	0.215285	0.339729	0.37717	1.0581	Klhl32	0.493964	-1.01752	1.69247	3.99282	2.35916	1.23828
ENSMUSG00000036959	320376	Bcorl1	1.68349	2.36888	0.934364	5.55121	1.11786	2.54217	1.98059	5.43138	Bcorl1	2.70124	1.43362	1.84063	4.34174	2.35883	1.23807
ENSMUSG00000028959	66587	Fastk	29.0974	34.8515	12.5408	44.96	19.3244	59.5678	9.75322	51.0621	Fastk	32.6447	5.02877	2.14014	4.41025	2.06073	1.04316
ENSMUSG00000049184	75029	Purg	6.9597	17.0051	1.72192	14.0661	3.02894	8.29852	4.17051	17.3643	Purg	9.07688	3.1822	2.59156	6.16621	2.37935	1.25056
ENSMUSG00000003527	27886	Ess2	7.40602	15.7629	4.39551	18.391	4.8677	11.1909	2.3077	13.7121	Ess2	9.75423	3.28603	2.2137	5.06296	2.2871	1.19352
ENSMUSG00000064351	17708	mt-Co1	2830.95	798.742	7508.7	6179.37	2059.37	650.106	9559.85	5252.62	mt-Co1	4354.96	12.0884	0.298914	0.686204	2.29565	1.1989
ENSMUSG00000020142	55963	Slc1a4	2.94093	1.30709	2.04835	1.44476	0.903973	0.47425	1.29058	2.1638	Slc1a4	1.57172	0.65234	0.484537	1.19097	2.45795	1.29746
ENSMUSG00000057895	22646	Zfp105	5.35327	12.1897	2.75926	18.5416	5.04287	6.95155	3.71853	8.80809	Zfp105	7.92062	2.98561	1.82778	4.54423	2.48621	1.31395
ENSMUSG00000059040	433182	Eno1b	1.84555	2.95693	1.33771	4.54754	2.58931	4.37916	2.27403	9.18427	Eno1b	3.63931	1.86367	1.64672	3.71913	2.2585	1.17537
ENSMUSG00000050953	14609	Gja1	6.02741	1.85574	4.4222	6.35695	3.12987	1.73299	7.25833	4.35984	Gja1	4.39292	2.13518	0.430789	1.01909	2.36563	1.24222
ENSMUSG00000056612	18938	Ppp1r14b	27.6184	9.30351	13.0061	15.301	8.45427	7.08511	16.3087	19.7754	Ppp1r14b	14.6066	3.86854	0.587455	1.19451	2.03336	1.02387
ENSMUSG00000036890	227835	Gtdc1	0.508085	0.24877	0.318543	0.736481	0.296888	0.286797	0.514695	0.531449	Gtdc1	0.430214	-1.21688	0.727816	1.67229	2.29769	1.20018
ENSMUSG00000027575	228998	Arfgap1	14.2191	12.4197	4.5956	10.0285	10.6001	7.88634	13.3099	20.0043	Arfgap1	11.633	3.54015	0.80872	1.84258	2.27839	1.18802
ENSMUSG00000047264	140482	Zfp358	17.5572	21.6437	14.9172	57.1063	21.1487	39.877	15.6539	47.9476	Zfp358	29.4815	4.88174	1.55915	3.4456	2.20992	1.14399
ENSMUSG00000005514	18984	Por	1.6072	1.67852	1.04193	2.47725	1.08514	1.88508	1.25215	4.81949	Por	1.98084	0.986115	1.39077	3.11327	2.23851	1.16254
ENSMUSG00000051329	59015	Nup160	0.478329	0.933995	0.860724	2.10233	0.967534	1.14654	0.81613	3.89883	Nup160	1.40055	0.485996	1.56882	3.60987	2.30101	1.20227
ENSMUSG00000019920	110829	Lims1	1.24589	0.670043	0.884425	1.298	1.37881	1.1146	0.812525	1.21292	Lims1	1.07715	0.107222	0.673089	1.4802	2.19912	1.13692
ENSMUSG00000031167	19652	Rbm3	10.9655	17.9682	4.30523	19.2	6.53159	16.2232	5.4401	24.9986	Rbm3	13.204	3.72291	2.06121	4.52746	2.19651	1.13521
ENSMUSG00000044197	80290	Gpr146	3.46996	3.40257	1.98523	2.02728	0.782891	0.419034	2.10521	5.44744	Gpr146	2.45495	1.29569	0.75791	1.80439	2.38075	1.25141
ENSMUSG00000038042	218232	Ptpdc1	2.08682	2.60037	1.80147	8.13347	3.1347	3.53903	2.74582	4.30699	Ptpdc1	3.54358	1.82521	1.18754	3.04174	2.56138	1.35692
ENSMUSG00000037465	21847	Klf10	1.88155	2.46091	2.89461	2.30931	3.01694	3.39434	0.783589	7.27177	Klf10	3.00163	1.58574	1.21651	5.03894	4.14214	2.05038
ENSMUSG00000048756	56484	Foxo3	5.20027	6.52286	2.05752	8.64566	3.18381	5.02819	3.46491	8.2161	Foxo3	5.28991	2.40324	1.41681	3.2866	2.31971	1.21395
ENSMUSG00000059474	103537	Mbtd1	2.17135	1.97878	0.798618	1.75354	2.24582	2.07257	1.08234	2.08334	Mbtd1	1.77329	0.826431	0.917084	2.06028	2.24656	1.16772
ENSMUSG00000025289	53381	Prdx4	0.674596	0.810628	0.455012	2.43702	1.02252	1.4693	0.947881	1.53111	Prdx4	1.16851	0.224667	1.3193	3.48562	2.64203	1.40165
ENSMUSG00000022548	11815	Apod	15.138	4.54311	13.6472	12.7272	9.82829	6.10388	14.1182	14.124	Apod	11.2787	3.49553	0.460583	0.966496	2.09842	1.0693
ENSMUSG00000067713	19082	Prkag1	1.82604	2.84929	1.0442	2.86261	2.87221	3.06119	1.71772	5.19074	Prkag1	2.678	1.42116	1.31308	2.88166	2.19458	1.13394
ENSMUSG00000025142	68938	Aspscr1	1.35258	1.98427	0.865192	3.05609	1.11559	2.18903	0.969301	3.93158	Aspscr1	1.93296	0.950808	1.71461	3.79418	2.21285	1.14591
ENSMUSG00000001415	229512	Smg5	5.51659	11.4105	1.56524	11.5591	2.96789	6.32388	4.1048	12.1767	Smg5	6.95308	2.79765	2.09958	5.17566	2.4651	1.30164
ENSMUSG00000049532	50524	Sall2	19.1215	24.9692	11.0632	30.3907	18.6516	29.4984	11.6965	43.7037	Sall2	23.6369	4.56297	1.44368	3.24173	2.24547	1.16702
ENSMUSG00000046574	233210	Prr12	9.67748	13.1904	7.06308	31.737	7.23223	23.3302	4.77106	23.1989	Prr12	15.0251	3.9093	2.29443	4.67789	2.0388	1.02772
ENSMUSG00000045969	26356	Ing1	10.1516	4.55032	7.89045	11.5804	14.709	9.50581	10.7573	10.5418	Ing1	9.96083	3.31627	0.547247	1.22381	2.23629	1.16111
ENSMUSG00000030551	11819	Nr2f2	10.1422	16.9023	6.74071	14.5433	11.4946	15.963	3.85927	20.5521	Nr2f2	12.5247	3.6467	1.52763	3.74146	2.44919	1.2923
ENSMUSG00000047284	216860	Neurl4	22.236	58.3465	10.1619	79.6444	14.1961	42.2959	8.60885	42.6288	Neurl4	34.7648	5.11956	2.80169	6.39465	2.28243	1.19057
ENSMUSG00000079043	380601	Fastkd5	0.570085	1.0092	0.550954	2.25635	0.228523	0.496978	0.235096	1.09705	Fastkd5	0.80553	-0.31199	1.9725	4.38088	2.22098	1.15119
ENSMUSG00000025982	81898	Sf3b1	10.1889	16.0444	4.71811	17.6955	9.04844	13.3325	6.62067	20.3167	Sf3b1	12.2457	3.6142	1.52408	3.40961	2.23716	1.16167
ENSMUSG00000041343	73845	Ankrd42	1.25739	1.28729	0.517848	2.01993	0.877992	1.75643	0.815152	2.12243	Ankrd42	1.33181	0.413384	1.51214	3.25217	2.1507	1.10481
ENSMUSG00000002409	13549	Dyrk1b	17.2358	21.6165	9.48303	39.7954	14.2182	23.2342	8.98917	21.7666	Dyrk1b	19.5424	4.28853	1.44414	3.30895	2.2913	1.19617
ENSMUSG00000036766	227325	Dner	0.244312	0.148887	0.466622	0.731738	0.329112	0.266812	0.65971	1.03025	Dner	0.484681	-1.04489	0.710058	1.56492	2.20393	1.14008
ENSMUSG00000004896	229503	Rrnad1	3.49849	4.07656	2.4372	3.74042	3.26058	7.21099	0.862149	7.17576	Rrnad1	4.03277	2.01177	1.6884	4.92892	2.91928	1.54561
ENSMUSG00000109511	18226	Nup62	10.3893	19.6195	4.43402	16.2846	8.24226	15.1205	5.15243	24.0693	Nup62	12.914	3.69086	1.86147	4.17205	2.24126	1.16431
ENSMUSG00000098557	239217	Kctd12	27.1349	21.2384	13.1593	29.0975	22.4827	17.7669	13.6826	18.9496	Kctd12	20.439	4.35325	0.786471	1.79805	2.28623	1.19297
ENSMUSG00000061689	228836	Dlgap4	6.78788	11.6968	3.46598	15.0714	5.41205	12.9072	4.03902	18.8769	Dlgap4	9.78215	3.29015	2.05405	4.511	2.19615	1.13498
ENSMUSG00000022321	320873	Cdh10	0.485857	0.630022	0.137001	0.468772	0.204716	0.226563	0.256467	0.531902	Cdh10	0.367663	-1.44355	1.20172	2.74781	2.28656	1.19318
ENSMUSG00000022180	50934	Slc7a8	3.02022	4.30619	2.99734	14.8881	2.71509	5.34964	5.22991	14.6141	Slc7a8	6.64008	2.7312	1.69806	3.88073	2.28539	1.19244
ENSMUSG00000058835	11308	Abi1	2.49092	2.99127	1.4017	3.81433	2.42737	3.46341	2.06133	6.41265	Abi1	3.13287	1.64749	1.31384	2.91607	2.2195	1.15023
ENSMUSG00000026753	67857	Ppp6c	9.46916	5.12176	4.21056	5.76345	6.28986	4.8435	6.85367	10.3037	Ppp6c	6.60696	2.72399	0.655468	1.4361	2.19095	1.13156
ENSMUSG00000022132	58187	Cldn10	0.25936	0.120414	0.24674	0.140814	0.276161	0.234225	0.292945	0.998541	Cldn10	0.32115	-1.63868	0.656211	1.98967	3.03205	1.60029
ENSMUSG00000051232	195040	Tmem199	20.1842	15.5179	13.2727	30.0803	32.781	27.0799	25.1417	34.7785	Tmem199	24.8545	4.63544	0.797451	1.82481	2.28831	1.19428
ENSMUSG00000035621	59090	Midn	34.2407	58.885	17.2366	68.8289	26.493	48.8843	18.0684	70.8671	Midn	42.938	5.42418	1.78246	3.95767	2.22035	1.15078
ENSMUSG00000005054	13014	Cstb	70.3907	112.445	30.5601	126.537	69.3518	111.01	49.0906	149.491	Cstb	89.8595	6.4896	1.59905	3.5929	2.24689	1.16793
ENSMUSG00000000532	11479	Acvr1b	3.96876	2.73505	2.81679	4.41801	4.07962	2.85298	3.44256	5.21502	Acvr1b	3.6911	1.88405	0.694235	1.54166	2.22066	1.15099
ENSMUSG00000029603	14357	Dtx1	7.86478	10.0964	3.65446	14.6897	4.92855	8.98281	4.89871	14.0539	Dtx1	8.64616	3.11206	1.55318	3.44428	2.21757	1.14898
ENSMUSG00000066357	83669	Wdr6	11.5952	15.6021	16.3999	40.0319	19.411	19.9926	17.0731	47.7365	Wdr6	23.4803	4.55338	1.18777	2.6185	2.20456	1.14049
ENSMUSG00000032308	71742	Ulk3	11.6545	10.3986	1.80417	6.89009	5.70688	5.69444	5.17752	5.94154	Ulk3	6.65848	2.73519	0.945032	2.48327	2.62772	1.39381
ENSMUSG00000045246	66733	Kcng4	25.8103	14.8277	16.7358	21.5587	33.6976	19.6931	14.6778	18.8266	Kcng4	20.7285	4.37354	0.579448	1.28542	2.21835	1.14949
ENSMUSG00000050908	383103	Tvp23a	1.43002	1.68173	0.716606	6.14924	0.902311	1.35052	1.14492	1.15401	Tvp23a	1.81617	0.860898	1.33638	4.7945	3.58768	1.84305
ENSMUSG00000073791	230500	Efcab7	0.176916	0.267169	0.0177818	0.173072	0.0544652	0.214131	0.0793029	0.237569	Efcab7	0.152551	-2.71264	2.72083	6.36441	2.33914	1.22598
ENSMUSG00000075706	625249	Gpx4	27.9533	28.3873	13.3042	39.1056	28.8137	32.4456	19.7514	37.7032	Gpx4	28.433	4.8295	1.07079	2.42412	2.26387	1.17879
ENSMUSG00000034269	72895	Setd5	10.6068	17.5768	5.58834	25.9863	7.71122	13.6288	7.1828	22.1946	Setd5	13.8095	3.78758	1.71227	3.87003	2.26018	1.17644
ENSMUSG00000030754	70349	Copb1	3.06405	4.28863	1.50105	8.69261	2.82352	5.12649	2.59613	5.58909	Copb1	4.2102	2.07389	1.60765	3.97193	2.47064	1.30489
ENSMUSG00000016409	67050	Nkap	3.86273	8.50411	2.63991	8.09004	3.92052	4.39159	1.81951	7.18309	Nkap	5.05144	2.33669	1.66087	3.50617	2.11105	1.07796
ENSMUSG00000034235	78787	Usp54	2.76925	3.96509	1.35615	6.57057	2.33749	3.24748	2.07281	4.17321	Usp54	3.3115	1.72749	1.41057	3.42917	2.43106	1.28158
ENSMUSG00000051855	17294	Mest	4.03094	7.5268	3.30833	17.1226	4.93315	10.5812	3.88206	14.7282	Mest	8.26416	3.04687	2.00608	4.48476	2.23558	1.16065
ENSMUSG00000022887	17174	Masp1	0.0695945	0.00289621	0.0608534	0.0298957	0.11159	0.0394354	0.182251	0.0267439	Masp1	0.0654075	-3.9344	0.197505	0.319008	1.61519	0.691703
ENSMUSG00000064357	17705	mt-Atp6	11.8307	2.73684	25.7258	26.158	5.23064	2.95757	29.4258	18.533	mt-Atp6	15.3248	3.9378	0.398383	0.82331	2.06663	1.04728
ENSMUSG00000060780	74342	Lrrtm1	16.8664	24.9614	15.1798	66.8217	12.6993	32.0276	16.8831	70.0843	Lrrtm1	31.9404	4.99731	2.00098	4.27658	2.13725	1.09575
ENSMUSG00000014850	17686	Msh3	0.44304	0.547548	0.297963	0.591544	0.359831	0.370949	0.263302	0.82712	Msh3	0.462662	-1.11197	1.13339	2.56331	2.26163	1.17736
ENSMUSG00000023087	12457	Noct	6.45542	12.0815	3.49775	19.1759	4.89641	7.91977	4.05326	10.9525	Noct	8.62907	3.1092	1.74449	4.09225	2.34581	1.23009
ENSMUSG00000029674	16885	Limk1	1.74778	3.04215	1.76287	7.59012	2.2067	4.2312	1.22535	4.64477	Limk1	3.30637	1.72525	1.82901	4.04806	2.21325	1.14617
ENSMUSG00000040703	74134	Cyp2s1	0.155689	0.214833	0.221737	0.344957	0.0886868	0.445745	0.0170048	0.370307	Cyp2s1	0.23237	-2.10551	3.20297	11.6661	3.64228	1.86484
ENSMUSG00000026087	107734	Mrpl30	25.6347	32.5393	16.7717	43.9719	27.9144	37.188	17.5651	55.3075	Mrpl30	32.1116	5.00502	1.30078	2.88525	2.21809	1.14932
ENSMUSG00000019810	66848	Fuca2	4.21161	2.90632	4.77993	8.1387	8.29046	5.73582	7.02733	9.61831	Fuca2	6.33856	2.66415	0.690966	1.53569	2.22253	1.1522
ENSMUSG00000022889	27393	Mrpl39	4.89094	9.15194	2.58055	9.19106	4.32318	8.93425	3.23687	17.1437	Mrpl39	7.43156	2.89367	1.9689	4.42903	2.2495	1.1696
ENSMUSG00000027475	16569	Kif3b	6.73876	12.9311	3.68258	12.1529	6.96843	9.9223	3.88362	15.6752	Kif3b	8.99437	3.16902	1.6714	3.66818	2.19467	1.13401
ENSMUSG00000027827	16497	Kcnab1	0.823367	0.936853	0.300687	1.59764	0.604362	1.2912	0.736989	1.64212	Kcnab1	0.991652	-0.0120943	1.63715	3.77073	2.30323	1.20366
ENSMUSG00000024312	57315	Wdr46	5.06639	7.41373	1.11338	8.24058	1.44839	9.10213	2.13268	12.8889	Wdr46	5.92577	2.567	3.8738	6.72245	1.73536	0.795238
ENSMUSG00000042182	320705	Bend6	21.2985	12.3038	11.7363	18.7474	14.1753	11.238	14.9034	20.7813	Bend6	15.648	3.96791	0.685235	1.49589	2.18303	1.12633
ENSMUSG00000031485	114863	Plpbp	9.58519	13.616	6.37498	23.7917	5.87871	8.45817	8.5172	22.671	Plpbp	12.3616	3.6278	1.42965	3.19692	2.23615	1.16102
ENSMUSG00000024909	58859	Efemp2	1.17437	0.893495	0.948024	1.91106	1.29596	1.26827	2.23639	4.01381	Efemp2	1.71767	0.780456	0.869731	1.9053	2.19068	1.13138
ENSMUSG00000063145	72569	Bbs5	1.03809	2.07797	0.510033	2.49954	1.20653	3.41106	0.535562	3.00459	Bbs5	1.78542	0.836266	2.41445	5.25546	2.17667	1.12212
ENSMUSG00000030924	434234	Rexo5	0.0236886	0.195729	0.052031	0.505095	0.00517951	0.0402691	0.0134071	0.43099	Rexo5	0.158299	-2.65928	8.01863	20.927	2.60979	1.38393
ENSMUSG00000002661	66400	Alkbh7	36.5124	46.6124	9.22538	38.7503	26.8332	41.1763	27.6716	62.6857	Alkbh7	36.1834	5.17726	1.40557	3.23287	2.30004	1.20166
ENSMUSG00000027878	18129	Notch2	0.264569	0.494163	0.107791	0.913416	0.336879	0.83924	0.555324	1.48058	Notch2	0.623995	-0.680393	2.17951	5.57006	2.55565	1.35369
ENSMUSG00000056515	106572	Rab31	3.76947	2.16996	2.11247	2.82781	2.48519	1.7266	2.59873	3.76928	Rab31	2.68244	1.42355	0.635211	1.39453	2.19538	1.13447
ENSMUSG00000074415	73144	3110039I08Rik	0.58074	1.06543	0.409062	1.45918	0.676854	1.2838	0.347888	1.64542	3110039I08Rik	0.933547	-0.0992052	1.86566	4.14845	2.22358	1.15289
ENSMUSG00000020614	208659	Fam20a	0.12387	0.0629838	0.918527	0.902973	0.484807	0.287143	0.717432	1.06505	Fam20a	0.570348	-0.810085	0.550374	1.2338	2.24175	1.16462
ENSMUSG00000035033	21375	Tbr1	4.60155	4.62231	2.22867	4.79252	3.02763	4.3877	0.307334	1.00731	Tbr1	3.12188	1.64241	1.22686	2.71399	2.21214	1.14544
ENSMUSG00000032410	24127	Xrn1	1.18832	2.31782	0.721243	2.57321	1.50636	2.11961	1.51894	5.63889	Xrn1	2.19805	1.13622	1.6788	3.64006	2.16825	1.11653
ENSMUSG00000052584	72661	Serp2	10.4966	3.90806	6.51591	6.93519	6.96149	5.77239	6.21056	8.6927	Serp2	6.93661	2.79423	0.600754	1.23201	2.05077	1.03616
ENSMUSG00000033542	54324	Arhgef5	1.67957	2.43039	0.74176	2.96732	1.03687	2.97377	1.33421	6.66839	Arhgef5	2.47904	1.30978	2.15753	4.49919	2.08535	1.06029
ENSMUSG00000005882	56046	Uqcc1	1.96432	2.94499	0.929324	2.68964	1.59643	2.43268	1.07577	4.09059	Uqcc1	2.21547	1.14761	1.51153	3.34834	2.21519	1.14743
ENSMUSG00000045201	218763	Lrrc3b	1.50876	0.578686	1.31498	1.68548	1.20843	1.03678	1.82166	2.2523	Lrrc3b	1.42588	0.511854	0.620753	1.25907	2.0283	1.02027
ENSMUSG00000034317	66949	Trim59	3.82403	1.3324	1.21982	1.00207	5.831	2.7192	1.97097	1.87578	Trim59	2.47191	1.30563	0.407382	0.886597	2.17633	1.1219
ENSMUSG00000038384	208043	Setd1b	9.0713	16.6844	6.41838	25.3709	6.64114	11.4038	3.79846	14.5904	Setd1b	11.7473	3.55426	1.7782	3.89699	2.19154	1.13194
ENSMUSG00000060985	214575	Tdrd5	0.0709335	0.102605	0.146562	0.328525	0.208845	0.232849	0.274104	0.947466	Tdrd5	0.288986	-1.79093	1.28072	2.84907	2.22459	1.15354
ENSMUSG00000015120	22196	Ube2i	11.5272	13.2963	7.64887	21.9695	12.8993	15.2902	9.48751	21.6854	Ube2i	14.2255	3.83041	1.16941	2.57897	2.20536	1.14102
ENSMUSG00000028137	78784	Celf3	31.817	46.0627	17.1633	70.0938	28.0187	43.8162	20.52	54.5795	Celf3	39.0089	5.28573	1.50578	3.37188	2.23929	1.16304
ENSMUSG00000063873	94249	Slc24a3	1.03915	1.27842	0.828344	1.90118	0.773127	0.858023	0.795681	2.27004	Slc24a3	1.218	0.284509	1.17003	2.57405	2.19999	1.1375
ENSMUSG00000035783	11475	Acta2	0.856708	0.15687	2.08172	1.50478	1.56991	1.23443	2.67528	2.55472	Acta2	1.5793	0.659287	0.484706	0.838895	1.73073	0.79138
ENSMUSG00000018547	108083	Pip4k2b	12.909	16.4534	10.2237	35.8956	12.7987	21.3319	8.20131	23.7883	Pip4k2b	17.7002	4.1457	1.47065	3.20579	2.17985	1.12423
ENSMUSG00000028232	72098	Tmem68	1.8792	3.14037	1.12069	4.61248	2.39768	2.78936	2.90582	6.57643	Tmem68	3.17776	1.66801	1.41724	3.18947	2.25048	1.17023
ENSMUSG00000020305	65257	Asb3	0.163342	0.337838	0.0762991	0.374378	0.182026	0.235094	0.199994	0.52111	Asb3	0.26126	-1.93644	1.67992	3.75617	2.23593	1.16087
ENSMUSG00000079179	74173	Rab10os	7.66019	6.43723	4.24353	11.0028	5.30906	4.04312	5.84365	6.89424	Rab10os	6.42922	2.68464	0.800949	1.88631	2.35509	1.23578
ENSMUSG00000040242	67529	Fgfr1op2	15.9321	13.9047	10.8437	22.0938	16.8115	14.3647	12.4125	21.7033	Fgfr1op2	16.0083	4.00075	0.863602	1.89299	2.19197	1.13223
ENSMUSG00000029283	12545	Cdc7	0.529471	0.915154	0.352506	1.52135	0.516457	0.96007	0.384572	1.36729	Cdc7	0.818359	-0.289194	1.79369	3.93559	2.19412	1.13365
ENSMUSG00000070858	381633	Gm1673	38.4873	43.7125	32.4196	64.0948	34.7579	39.9684	42.266	133.3	Gm1673	53.6258	5.74485	1.14284	2.56543	2.24479	1.16658
ENSMUSG00000042292	223701	Mrtfa	1.62802	1.83408	0.937241	2.09691	0.734978	1.11558	0.768286	2.80092	Mrtfa	1.4895	0.574829	1.3222	2.94149	2.22469	1.15361
ENSMUSG00000029130	56874	Rnf32	1.48681	2.61784	0.394448	1.92129	0.771295	1.36286	0.525592	1.59391	Rnf32	1.33426	0.416035	1.76384	3.95172	2.24041	1.16376
ENSMUSG00000026604	19250	Ptpn14	0.362669	0.547515	0.0785732	0.271637	0.221423	0.334679	0.0645106	0.201975	Ptpn14	0.260373	-1.94135	1.51059	3.294	2.18061	1.12473
ENSMUSG00000063632	20666	Sox11	19.9172	22.9428	7.00332	34.3619	12.5153	21.5636	10.9463	21.0018	Sox11	18.7815	4.23124	1.43745	3.41257	2.37405	1.24735
ENSMUSG00000078894	100504263	2210418O10Rik	0.0601898	0.135261	0.0249299	0.103423	0.0310211	0.0438509	0.026766	0.0971453	2210418O10Rik	0.0653233	-3.93626	1.83041	3.88898	2.12465	1.08723
ENSMUSG00000059187	320265	Tafa1	0.0943773	0.157736	0.067672	0.180912	0.0936208	0.106464	0.0579894	0.195142	Tafa1	0.119239	-3.06807	1.40426	3.01925	2.15007	1.10438
ENSMUSG00000027374	77721	Mrps5	7.45794	8.77462	3.41722	11.9629	7.90206	10.8214	5.91657	12.8842	Mrps5	8.64213	3.11139	1.273	2.83921	2.23034	1.15726
ENSMUSG00000039210	67769	Gpatch2	0.840858	1.11897	0.428147	1.00999	0.58081	0.91848	0.487621	2.05672	Gpatch2	0.9302	-0.104387	1.45607	3.28842	2.25843	1.17532
ENSMUSG00000024109	18189	Nrxn1	1.53222	1.79119	1.22913	3.81412	1.25871	1.5027	1.58476	3.36495	Nrxn1	2.00972	1.007	1.18143	2.61322	2.21191	1.14529
ENSMUSG00000030815	68961	Phkg2	5.61447	7.57259	1.51425	3.06957	2.76924	5.48843	1.20701	7.50986	Phkg2	4.34318	2.11875	1.66535	4.1245	2.47666	1.3084
ENSMUSG00000056019	236193	Zfp709	3.76291	2.56443	2.55232	5.3807	4.03737	2.36209	5.0776	4.5271	Zfp709	3.78306	1.91956	0.633279	1.49987	2.36842	1.24393
ENSMUSG00000031858	74549	Mau2	8.04691	9.68218	2.7928	8.49345	7.04657	9.38651	5.09281	12.6431	Mau2	7.89805	2.9815	1.26764	2.76187	2.17875	1.1235
ENSMUSG00000075316	20274	Scn9a	0.323874	0.337782	0.301932	1.05811	0.505225	0.721968	0.341606	0.684231	Scn9a	0.534341	-0.904169	1.23597	2.75372	2.22798	1.15574
ENSMUSG00000071103	69479	1700029J07Rik	0.278743	0.248377	0.375031	0.306784	0.657273	0.371643	0.362954	1.04974	1700029J07Rik	0.456318	-1.13189	0.728247	1.85511	2.54736	1.349
ENSMUSG00000045348	243300	Nyap1	8.42743	14.3767	7.77351	21.9583	10.645	14.3948	5.81915	22.2781	Nyap1	13.2091	3.72346	1.5291	3.32659	2.17552	1.12136
ENSMUSG00000022489	18574	Pde1b	16.5826	17.5113	8.07443	33.3303	9.34692	23.2393	12.9582	38.6302	Pde1b	19.9592	4.31898	1.77116	3.55451	2.00689	1.00496
ENSMUSG00000029575	77697	Mmab	12.4338	18.3353	5.59133	11.2338	9.57882	9.72688	6.1068	21.3139	Mmab	11.7901	3.5595	1.24504	2.74967	2.20849	1.14306
ENSMUSG00000034040	212996	Galnt17	0.383862	0.42502	0.416567	0.667346	0.314268	0.365441	0.345983	1.3021	Galnt17	0.527573	-0.922557	1.13503	2.68274	2.3636	1.24098
ENSMUSG00000000247	16870	Lhx2	7.52533	9.39802	5.92862	9.42371	4.59263	6.54488	2.31794	12.152	Lhx2	7.23539	2.85507	1.33697	3.41607	2.55508	1.35337
ENSMUSG00000028059	16800	Arhgef2	3.5504	6.25962	1.30947	5.52256	3.48533	6.50854	1.77927	6.50158	Arhgef2	4.3646	2.12585	1.81524	3.93573	2.16816	1.11647
ENSMUSG00000021959	50523	Lats2	2.14663	5.16914	1.26439	3.86155	2.67257	3.9242	1.20747	6.54305	Lats2	3.34862	1.74357	1.93818	4.23646	2.18579	1.12816
ENSMUSG00000022434	73225	Fam118a	1.59573	1.49525	1.30933	1.15496	1.835	1.63826	0.746359	3.30811	Fam118a	1.63537	0.709621	0.91491	2.65721	2.90434	1.53821
ENSMUSG00000027823	229363	Gmps	7.795	10.403	7.54079	19.1731	10.6231	11.52	8.00107	21.2833	Gmps	12.0424	3.59005	1.2095	2.60132	2.15074	1.10483
ENSMUSG00000055865	329731	Tafa3	0.11475	0.587372	0.150506	0.706536	0.187279	0.543403	0.0680382	1.0054	Tafa3	0.42041	-1.25013	4.01013	9.73567	2.42777	1.27963
ENSMUSG00000020515	69125	Cnot8	9.75722	11.7418	5.6452	19.2807	10.3348	10.7235	8.27964	14.1084	Cnot8	11.2339	3.48979	1.1205	2.5597	2.28442	1.19183
ENSMUSG00000032497	71268	Lrrfip2	1.25668	1.44647	0.590326	2.51482	0.951771	1.81992	0.966607	2.32684	Lrrfip2	1.48418	0.569666	1.53159	3.33364	2.1766	1.12207
ENSMUSG00000025971	68115	Maip1	4.43716	9.71216	2.06544	11.4248	5.09124	7.95809	4.24505	12.2205	Maip1	7.14431	2.83679	1.87596	4.20508	2.24156	1.16451
ENSMUSG00000027894	229706	Slc6a17	16.2993	21.9709	12.171	55.6982	12.1288	16.4279	19.1694	35.5751	Slc6a17	23.6801	4.5656	1.35121	3.21606	2.38014	1.25105
ENSMUSG00000026520	69051	Pycr2	19.2035	25.3916	10.5449	19.6857	22.7187	26.6563	7.66631	29.6356	Pycr2	20.1878	4.33541	1.24778	2.86627	2.2971	1.19981
ENSMUSG00000041685	218503	Fcho2	1.11179	2.11398	0.547798	2.68997	1.05415	2.33788	0.594812	2.37526	Fcho2	1.60321	0.68096	2.0596	4.45191	2.16154	1.11206
ENSMUSG00000015721	23968	Nlrp5	0.546849	0.0258327	0.440755	0.126978	0.380865	0.114855	0.444735	0.102232	Nlrp5	0.272888	-1.87362	0.174402	0.258983	1.48498	0.570442
ENSMUSG00000055065	67040	Ddx17	39.5541	51.2689	21.7243	68.3981	29.8171	51.1755	26.5992	87.1891	Ddx17	46.9658	5.55354	1.50624	3.21317	2.13324	1.09304
ENSMUSG00000067629	240057	Syngap1	32.8844	62.8024	18.9394	92.3989	26.729	59.5327	15.4092	62.2912	Syngap1	46.3734	5.53523	2.06853	4.46056	2.15639	1.10862
ENSMUSG00000062040	22689	Zfp27	2.99365	8.73118	3.95546	11.3218	4.12667	5.6207	1.84522	11.8701	Zfp27	6.3081	2.6572	2.1393	4.64761	2.17249	1.11935
ENSMUSG00000035944	239570	Ttc38	0.441712	0.467907	0.922768	1.13592	0.933608	1.05427	0.916657	4.12626	Ttc38	1.24989	0.321799	1.09427	2.86621	2.61929	1.38917
ENSMUSG00000054196	68588	Cthrc1	4.76063	14.592	2.72685	7.63474	3.53275	3.77004	2.56624	13.8866	Cthrc1	6.68373	2.74065	2.06615	4.10556	1.98705	0.990631
ENSMUSG00000050471	109229	Fam118b	0.733021	1.46831	0.485775	2.78964	0.887109	1.91067	0.692988	2.41124	Fam118b	1.42234	0.50827	2.07845	4.61107	2.21851	1.14959
ENSMUSG00000097587	75951	4930578M01Rik	1.40907	1.43666	0.244422	1.32181	0.640871	2.18036	0.103095	0.306143	4930578M01Rik	0.955303	-0.0659703	2.21088	4.18872	1.8946	0.921891
ENSMUSG00000074746	107368	Pdzd8	6.70137	8.88368	4.72856	20.2022	7.08117	11.185	7.69352	17.4555	Pdzd8	10.4914	3.39113	1.4526	3.27062	2.25157	1.17093
ENSMUSG00000049100	18526	Pcdh10	3.85158	4.70119	3.33471	15.1355	3.12019	8.56473	4.42765	15.1088	Pcdh10	7.28055	2.86405	1.98276	3.97558	2.00507	1.00366
ENSMUSG00000085457	68808	1110046J04Rik	0.567168	0.756095	0.274067	0.655208	0.277449	0.539269	0.433897	2.17213	1110046J04Rik	0.709411	-0.495307	1.63839	3.69839	2.25733	1.17462
ENSMUSG00000026109	56363	Tmeff2	1.02035	0.834716	0.639454	1.31068	0.799168	0.724825	0.839449	1.403	Tmeff2	0.946455	-0.0793938	0.862521	1.86051	2.15706	1.10907
ENSMUSG00000037926	237860	Ssh2	1.29204	2.20912	0.658556	2.61829	1.2324	1.60689	0.895272	2.31468	Ssh2	1.60341	0.68114	1.50683	3.28063	2.17717	1.12245
ENSMUSG00000027646	20779	Src	3.29554	4.33558	1.631	4.32882	2.49294	3.5202	1.32598	4.27875	Src	3.1511	1.65586	1.36383	2.94047	2.15604	1.10838
ENSMUSG00000018363	66313	Smurf2	3.02324	5.4732	1.679	4.00347	3.04339	3.30499	1.31236	4.9876	Smurf2	3.35341	1.74563	1.44816	3.09246	2.13543	1.09453
ENSMUSG00000034800	72180	Zfp661	2.47425	2.14568	0.882912	1.94586	1.78528	1.37506	1.1553	1.61272	Zfp661	1.67213	0.74169	0.818712	1.79992	2.19848	1.13651
ENSMUSG00000029687	14056	Ezh2	0.442732	0.139543	0.526075	0.214607	0.312032	0.126464	0.308768	0.445136	Ezh2	0.314419	-1.66924	0.360239	0.924796	2.56717	1.36018
ENSMUSG00000046873	270669	Mbtps2	0.814316	0.427644	0.512625	0.726354	0.622154	0.431795	1.23254	1.45898	Mbtps2	0.778301	-0.361599	0.609595	1.30033	2.1331	1.09295
ENSMUSG00000064354	17709	mt-Co2	10.0466	4.84413	26.2825	23.9597	8.74887	3.23904	26.4208	23.7634	mt-Co2	15.9131	3.99214	0.426195	0.905521	2.12466	1.08724
ENSMUSG00000030536	29875	Iqgap1	0.522289	0.894808	0.120943	0.402219	0.450236	0.829839	0.288676	1.25861	Iqgap1	0.595952	-0.746732	1.77818	3.84281	2.16109	1.11176
ENSMUSG00000034845	84094	Plvap	1.98772	0.458304	3.0164	2.0517	2.91931	0.675798	1.55345	0.559719	Plvap	1.6528	0.724912	0.23103	0.520243	2.25184	1.17111
ENSMUSG00000024479	105853	Mal2	7.12722	4.58576	5.6997	7.94923	6.13499	4.54263	7.61638	11.9435	Mal2	6.94993	2.797	0.691931	1.48141	2.14098	1.09827
ENSMUSG00000050965	18750	Prkca	1.06913	1.54128	0.2902	1.11841	0.920439	1.08116	0.361509	0.728824	Prkca	0.888868	-0.169958	1.30812	2.93499	2.24367	1.16586
ENSMUSG00000028655	76574	Mfsd2a	0.81688	0.648993	2.84686	5.16081	0.466372	0.364694	2.56852	4.03519	Mfsd2a	2.11354	1.07966	0.788229	1.69191	2.14648	1.10197
ENSMUSG00000020070	70432	Rufy2	3.17623	8.27985	1.15614	6.38649	3.92735	6.32375	3.06671	10.6812	Rufy2	5.37472	2.42619	2.1085	4.50348	2.13587	1.09482
ENSMUSG00000030682	52858	Cdipt	21.2525	22.45	15.3795	29.3161	21.4945	22.0099	25.3705	65.9798	Cdipt	27.9066	4.80254	1.04016	2.25341	2.1664	1.1153
ENSMUSG00000025816	57743	Sec61a2	0.624326	0.566762	0.832563	2.22176	0.343388	0.271499	0.672921	0.827992	Sec61a2	0.795152	-0.330698	0.849223	1.94951	2.29564	1.1989
ENSMUSG00000038718	18516	Pbx3	0.81478	0.492135	0.531761	0.950145	0.517781	0.462688	0.481451	0.664621	Pbx3	0.61442	-0.702703	0.748804	1.58362	2.11487	1.08057
ENSMUSG00000038248	109205	Sobp	1.48615	2.5567	0.84475	3.19153	1.4688	2.08562	1.08108	3.19224	Sobp	1.98836	0.991577	1.57015	3.36545	2.14339	1.0999
ENSMUSG00000063296	320709	Tmem117	0.03421	0.0420773	0.0357559	0.0340357	0.0210271	0.0340313	0.0283976	0.271164	Tmem117	0.0625873	-3.99799	1.42421	5.25037	3.68651	1.88226
ENSMUSG00000032652	232430	Crebl2	7.97568	7.01327	6.2737	6.60969	11.0399	6.59736	5.90818	13.4499	Crebl2	8.10846	3.01943	0.738461	1.66502	2.25472	1.17295
ENSMUSG00000054708	70615	Ankrd24	2.68006	4.69519	1.41497	3.91753	4.77477	5.39962	2.02129	6.5985	Ankrd24	3.93774	1.97737	1.44138	3.01656	2.09283	1.06545
ENSMUSG00000068062	791417	Gm14164	0.00398946	0.0488109	0.00385557	0.0399875	0.0527738	0.169545	0.0372558	0.643891	Gm14164	0.125014	-2.99984	7.72382	13.8272	1.7902	0.840118
ENSMUSG00000064358	17710	mt-Co3	19.1891	8.71502	40.4487	44.8283	11.2656	3.59592	57.3811	34.141	mt-Co3	27.4456	4.7785	0.386681	0.851631	2.20241	1.13908
ENSMUSG00000062822	67392	4833420G17Rik	3.19174	4.44525	2.42364	6.99757	2.36391	4.27171	2.69151	10.6708	4833420G17Rik	4.63202	2.21164	1.59989	3.42592	2.14134	1.09852
ENSMUSG00000029501	71782	Ankle2	2.62936	2.23336	2.9156	3.72667	1.13166	0.940998	1.84278	4.63089	Ankle2	2.50642	1.32563	0.840456	1.89559	2.25542	1.1734
ENSMUSG00000019837	67371	Gtf3c6	12.7801	18.3035	5.49433	12.3313	17.2834	19.7152	10.5002	34.7575	Gtf3c6	16.3957	4.03524	1.28644	2.77727	2.15887	1.11028
ENSMUSG00000028445	69638	Enho	118.959	32.9147	88.7948	110.532	78.2503	74.5416	116.733	112.203	Enho	91.6159	6.51753	0.614647	1.103	1.79453	0.843602
ENSMUSG00000020078	30930	Vps26a	8.57419	7.41461	4.43296	6.14513	9.95958	7.01385	5.87154	11.7035	Vps26a	7.63942	2.93346	0.784495	1.68975	2.15393	1.10697
ENSMUSG00000030823	78921	9130019O22Rik	1.88096	3.03474	1.60808	14.986	0.579997	1.88571	2.22696	5.68245	9130019O22Rik	3.98561	1.9948	2.43232	5.93542	2.44023	1.28702
ENSMUSG00000019874	12140	Fabp7	75.2473	24.8558	29.9218	24.6536	91.3276	39.3326	39.383	30.8167	Fabp7	44.4423	5.47386	0.380499	0.803211	2.11094	1.07789
ENSMUSG00000033174	23945	Mgll	4.57305	4.85389	1.83801	5.95265	3.09736	4.75371	2.48237	5.65777	Mgll	4.1511	2.05349	1.29809	2.75891	2.12537	1.08771
ENSMUSG00000069769	76626	Msi2	4.21422	4.05516	2.33631	4.94623	4.00029	3.83949	2.91571	5.76316	Msi2	4.00882	2.00318	0.96103	2.04685	2.12985	1.09075
ENSMUSG00000061762	21333	Tac1	9.39547	4.75669	4.31047	3.85354	3.37664	1.65224	5.40112	6.78028	Tac1	4.94081	2.30475	0.497795	1.07467	2.15886	1.11027
ENSMUSG00000030499	233107	Kctd15	1.97646	2.54424	1.35516	4.02906	2.64986	2.67881	2.04389	4.05213	Kctd15	2.6662	1.41479	1.1491	2.47784	2.15634	1.10858
ENSMUSG00000024687	76303	Osbp	7.40812	7.69264	4.02215	8.99969	4.73722	8.23849	3.88698	14.2001	Osbp	7.39818	2.88717	1.38875	2.94539	2.12089	1.08467
ENSMUSG00000062169	98417	Cnih4	1.15381	1.13173	1.60912	3.19136	2.88048	2.07727	2.77331	4.47094	Cnih4	2.411	1.26963	0.851009	1.79771	2.11245	1.07892
ENSMUSG00000039427	208211	Alg1	0.345775	0.567735	0.0202528	1.63838	0.0252012	0.997469	0.587098	2.13083	Alg1	0.789092	-0.341734	20.6111	42.263	2.0505	1.03597
ENSMUSG00000021268	17263	Meg3	16.846	33.2873	15.2797	73.423	17.3321	26.0909	21.7788	60.8603	Meg3	33.1123	5.04929	1.74066	3.79988	2.18301	1.12632
ENSMUSG00000042672	77772	Dcst1	0.747585	1.04533	0.258578	2.06656	0.776002	7.15687	0.57974	4.21671	Dcst1	2.10592	1.07445	5.31052	7.63275	1.43729	0.52335
ENSMUSG00000032599	76500	Ip6k2	4.52949	5.96289	3.40865	8.45931	2.44265	5.20163	3.51811	17.9078	Ip6k2	6.42882	2.68455	1.72298	3.78595	2.19733	1.13575
ENSMUSG00000041935	106064	AW549877	25.9501	24.4508	15.6797	37.714	22.7384	22.5042	22.3953	39.0695	AW549877	26.3128	4.71769	0.965962	2.0749	2.14802	1.10301
ENSMUSG00000035045	547176	Zc3h12b	0.721755	0.984511	0.549023	1.5907	1.03795	1.10042	0.807797	1.81303	Zc3h12b	1.07565	0.105206	1.21212	2.57087	2.12097	1.08473
ENSMUSG00000090071	12570	Cdk5r2	276.826	469.217	214.494	792.616	308.699	571.287	183.654	700.931	Cdk5r2	439.716	8.78043	1.77281	3.75593	2.11863	1.08313
ENSMUSG00000001100	67811	Poldip2	24.4402	26.2819	13.0572	42.5382	29.1888	31.5702	23.6597	37.961	Poldip2	28.5872	4.8373	1.07847	2.43115	2.25426	1.17265
ENSMUSG00000038628	67005	Polr3k	21.3547	12.7389	12.2561	21.1123	17.135	14.2481	22.5551	29.1727	Polr3k	18.8216	4.23432	0.714027	1.508	2.11196	1.07858
ENSMUSG00000031023	57373	Akip1	1.7261	0.462277	0.928257	1.22783	0.31806	0.260297	1.99325	1.48281	Akip1	1.04986	0.070196	0.543102	1.03332	1.90263	0.927993
ENSMUSG00000011148	11565	Adssl1	2.22572	1.59102	1.73799	1.70239	2.70329	1.15111	3.20789	4.47019	Adssl1	2.3487	1.23186	0.570326	1.18651	2.0804	1.05686
ENSMUSG00000038535	235469	Zfp280d	1.75365	1.76279	1.30775	3.61149	1.65767	2.31611	1.36816	3.11167	Zfp280d	2.11116	1.07804	1.20121	2.51798	2.0962	1.06778
ENSMUSG00000004328	53417	Hif3a	0.336709	0.34776	2.12256	4.73258	0.253073	0.676453	0.682871	3.7794	Hif3a	1.61642	0.692806	1.85289	3.88211	2.09517	1.06707
ENSMUSG00000031862	170759	Atp13a1	1.56212	1.74543	2.2542	7.56426	1.01219	1.86734	1.94654	5.34179	Atp13a1	2.91173	1.54188	1.4811	3.04993	2.05924	1.04211
ENSMUSG00000037428	381677	Vgf	3.45113	6.9235	6.4406	26.2079	2.47378	2.601	6.75618	15.6401	Vgf	8.81176	3.13943	1.52879	3.19205	2.08796	1.06209
ENSMUSG00000075595	268469	Zfp652	4.68429	6.94109	1.68645	4.83273	3.72758	3.9043	2.19665	5.31159	Zfp652	4.16059	2.05679	1.26459	2.64183	2.08907	1.06286
ENSMUSG00000023883	72057	Phf10	14.4247	12.4345	8.29548	16.1571	12.6055	11.7103	9.5631	17.5402	Phf10	12.8414	3.68273	0.895504	1.89093	2.11158	1.07832
ENSMUSG00000036264	320027	Fstl4	0.055818	0.17366	0.0420769	0.400588	0.0835709	0.133791	0.0671846	0.156755	Fstl4	0.13918	-2.84497	2.35605	5.92678	2.51556	1.33088
ENSMUSG00000022100	65246	Xpo7	3.26134	6.39771	1.60749	7.5403	2.56361	4.95888	2.17919	7.86164	Xpo7	4.54627	2.18468	1.94801	4.14917	2.12995	1.09082
ENSMUSG00000050556	16500	Kcnb1	7.69489	8.89829	5.5259	20.225	6.37606	9.9099	7.45129	16.3099	Kcnb1	10.2989	3.36442	1.35531	2.92446	2.15777	1.10954
ENSMUSG00000014470	68718	Rnf166	7.7782	11.5308	5.13058	10.5466	9.12431	10.1805	6.115	21.9308	Rnf166	10.2921	3.36346	1.2991	2.82101	2.1715	1.11869
ENSMUSG00000056602	320365	Fry	1.87677	2.27506	1.34149	5.29499	1.29248	2.77396	1.56787	4.60608	Fry	2.62859	1.39429	1.67922	3.44243	2.05001	1.03563
ENSMUSG00000021745	19270	Ptprg	0.130076	0.138154	0.0966497	0.295205	0.161799	0.264936	0.13497	0.342506	Ptprg	0.195537	-2.35449	1.34977	2.79602	2.07147	1.05066
ENSMUSG00000022805	320214	Maats1	0.658314	0.172362	0.141669	0.0641148	0.189104	0.154045	0.16593	0.348434	Maats1	0.236747	-2.07858	0.538215	1.27622	2.37122	1.24563
ENSMUSG00000115783	100568459	Bc1	224.571	3.71468	154.732	5.68062	215.54	3.61284	407.968	13.7207	Bc1	128.692	7.00778	0.0166515	0.0351722	2.11226	1.07878
ENSMUSG00000041417	18708	Pik3r1	6.54609	7.75433	3.06276	10.398	5.15991	7.33525	4.70842	10.3866	Pik3r1	6.91893	2.79055	1.30308	2.80048	2.14912	1.10375
ENSMUSG00000009741	22221	Ubp1	2.92777	2.25251	3.13347	5.1823	4.08973	3.55563	3.09097	5.55901	Ubp1	3.72392	1.89682	0.819383	1.72616	2.10666	1.07496
ENSMUSG00000047649	70333	Cd3eap	6.92315	11.0277	5.20763	31.1755	4.42938	10.4355	7.11281	19.8157	Cd3eap	12.0159	3.58687	1.97442	4.38621	2.22152	1.15155
ENSMUSG00000001062	72325	Vps9d1	11.4539	23.9167	3.04149	15.8414	5.95574	13.5172	5.1388	20.7792	Vps9d1	12.4556	3.63872	2.17885	4.62601	2.12314	1.0862
ENSMUSG00000072501	239510	Phf20l1	1.37434	1.87942	0.857333	2.5732	1.53354	2.06781	1.04076	2.83913	Phf20l1	1.77069	0.824314	1.35795	2.86467	2.10955	1.07693
ENSMUSG00000020901	320207	Pik3r5	0.0197995	0.0062921	0.0417492	0.133507	0.402611	0.177469	0.0149413	0.00290509	Pik3r5	0.0999092	-3.32324	0.379293	1.69613	4.47183	2.16087
ENSMUSG00000024805	76073	Pcgf5	1.32735	1.05722	0.927597	1.9283	1.37019	1.07465	1.06129	1.41522	Pcgf5	1.27023	0.345085	0.790399	1.70615	2.15859	1.11009
ENSMUSG00000039449	67229	Prpf18	5.95965	5.46286	3.14232	5.50007	4.01423	3.82088	4.14571	9.16769	Prpf18	5.15168	2.36504	0.934237	1.98085	2.12028	1.08426
ENSMUSG00000046573	380840	Lyrm4	0.860535	1.30493	0.624564	1.68417	1.17086	1.6233	0.906142	3.13323	Lyrm4	1.41347	0.499238	1.45142	3.07716	2.12011	1.08414
ENSMUSG00000063659	30928	Zbtb18	91.659	132.26	28.1324	99.0047	57.464	93.6846	29.358	86.9958	Zbtb18	77.3198	6.27277	1.53664	3.24126	2.10932	1.07678
ENSMUSG00000049606	52397	Zfp644	15.6939	9.75797	10.1039	13.9594	13.2156	8.30696	11.8463	14.8541	Zfp644	12.2173	3.61085	0.62517	1.31774	2.10781	1.07575
ENSMUSG00000050944	319634	Efcab5	0.333233	0.2359	0.0992699	0.172392	0.438082	0.198977	0.159872	0.131085	Efcab5	0.221101	-2.17722	0.581055	1.27827	2.19991	1.13744
ENSMUSG00000009075	192650	Cabp7	5.26555	17.4446	1.20282	15.0418	3.91446	8.48319	1.89985	4.8287	Cabp7	7.26012	2.85999	2.74006	7.52353	2.74576	1.4572
ENSMUSG00000022526	71591	Zfp251	13.7068	17.0738	5.421	17.0344	9.07059	12.3655	8.77373	20.9861	Zfp251	13.054	3.70642	1.30445	2.76711	2.12129	1.08494
ENSMUSG00000029148	192292	Nrbp1	41.4109	59.2218	19.2841	73.9287	30.5232	55.1177	25.0288	74.5799	Nrbp1	47.3869	5.56642	1.61793	3.40672	2.1056	1.07423
ENSMUSG00000016344	66496	Ppdpf	133.678	143.962	63.9957	228.762	95.9691	144.766	101.573	204.102	Ppdpf	139.601	7.12516	1.29269	2.79203	2.15985	1.11093
ENSMUSG00000038264	20361	Sema7a	5.93279	10.7877	2.31659	15.3225	2.5512	8.86556	2.10414	8.87886	Sema7a	7.09492	2.82679	2.64668	5.41699	2.04671	1.0333
ENSMUSG00000056228	71941	Cars2	0.196075	0.561821	0.161537	1.2243	0.39428	1.28408	0.196781	1.06871	Cars2	0.635948	-0.65302	3.06105	6.50501	2.12509	1.08752
ENSMUSG00000087396	74396	4933407K13Rik	0.0450562	0.136025	0.0178135	0.0492667	0.0369432	0.647556	0.00850021	0.717283	4933407K13Rik	0.207305	-2.27017	10.2737	43.5749	4.2414	2.08454
ENSMUSG00000020576	71169	Nbas	0.531612	0.969264	0.229271	1.19006	0.369385	0.585427	0.303503	0.745148	Nbas	0.615458	-0.700267	1.70406	3.82288	2.24339	1.16568
ENSMUSG00000036529	77980	Sbf1	13.8386	23.7448	7.23818	33.4792	17.6823	24.208	8.74154	19.5777	Sbf1	18.5638	4.21442	1.54245	3.43249	2.22535	1.15403
ENSMUSG00000052296	243819	Ppp6r1	6.9676	13.6283	2.9951	10.6675	7.00408	8.54175	3.48775	10.2952	Ppp6r1	7.9484	2.99066	1.58775	3.25673	2.05116	1.03644
ENSMUSG00000002028	214162	Kmt2a	13.183	28.2367	7.86295	55.3745	11.144	23.5844	10.7683	30.5181	Kmt2a	22.584	4.49723	2.12911	4.93826	2.3194	1.21375
ENSMUSG00000038602	215085	Slc35f1	0.157335	0.134553	0.450735	0.567163	0.250024	0.156655	0.311349	0.5836	Slc35f1	0.326427	-1.61517	0.740879	1.56637	2.1142	1.08011
ENSMUSG00000037519	233977	Ppfia1	3.23546	3.83634	1.31314	4.45855	1.3327	1.76107	1.26313	2.5651	Ppfia1	2.47069	1.30491	1.25357	2.71304	2.16424	1.11386
ENSMUSG00000030519	11784	Apba2	1.9498	3.21116	0.870092	3.07447	1.5346	2.00978	1.05587	2.83573	Apba2	2.06769	1.04802	1.47828	3.10959	2.10352	1.0728
ENSMUSG00000040009	14687	Gnaz	9.4446	13.2395	4.48335	15.18	6.71171	14.0655	4.83824	18.4687	Gnaz	10.8039	3.43349	1.74873	3.60155	2.05951	1.0423
ENSMUSG00000033423	140546	Eri3	2.29394	3.09178	1.70493	5.40997	2.71845	4.72068	1.97808	6.41869	Eri3	3.54206	1.82459	1.54217	3.20902	2.08085	1.05718
ENSMUSG00000117286	381634	Gm1043	0.400438	0.752973	0.137988	1.4196	0.242752	0.598419	0.282678	0.560215	Gm1043	0.549383	-0.864115	2.17276	6.13486	2.82353	1.4975
ENSMUSG00000032997	74241	Chpf	12.1104	15.799	10.8111	42.8981	20.2089	29.7979	16.9965	36.2306	Chpf	23.1066	4.53023	1.38954	3.04981	2.19484	1.13412
ENSMUSG00000026174	58184	Cnot9	2.94527	3.02032	2.39894	7.08129	3.26062	3.3676	4.19529	6.61808	Cnot9	4.11093	2.03946	1.02915	2.26468	2.20054	1.13786
ENSMUSG00000052033	109054	Pfdn4	1.00088	3.72657	1.22423	2.47668	2.68937	3.01295	1.11967	10.1468	Pfdn4	3.17464	1.66659	2.4218	5.54267	2.28865	1.1945
ENSMUSG00000024283	225131	Wac	12.0752	12.1605	5.54059	23.6197	7.67901	19.174	8.77105	22.6962	Wac	13.9645	3.80369	1.752	3.42533	1.9551	0.967239
ENSMUSG00000031516	22428	Dctn6	8.26014	10.2514	4.07547	12.5707	6.49583	11.7215	4.76976	15.1917	Dctn6	9.16706	3.19646	1.52277	3.13475	2.05859	1.04165
ENSMUSG00000037224	231125	Zfyve28	0.612048	0.669711	0.140544	0.654034	0.246358	0.941556	0.199444	0.785777	Zfyve28	0.531184	-0.912716	2.45806	4.29671	1.74801	0.805713
ENSMUSG00000033450	72536	Tagap	0.398923	0.766985	0.346982	2.05258	0.351805	0.768563	0.303549	0.944321	Tagap	0.741713	-0.431067	2.05363	4.51322	2.19768	1.13598
ENSMUSG00000030127	26894	Cops7a	107.199	136.26	55.8767	182.909	70.5875	121.713	78.7718	230.957	Cops7a	123.034	6.94292	1.49769	3.10271	2.07166	1.05079
ENSMUSG00000038976	217124	Ppp1r9b	75.2248	94.1632	48.1305	180.027	45.4066	92.4311	39.836	118.631	Ppp1r9b	86.7313	6.43848	1.6437	3.35919	2.04368	1.03117
ENSMUSG00000033342	75769	Plppr5	0.360067	0.358852	0.224345	0.550149	0.418119	0.334984	0.351131	0.499549	Plppr5	0.38715	-1.36904	0.898897	1.93747	2.15538	1.10794
ENSMUSG00000032712	67246	Resf1	3.34879	5.01026	1.76412	8.3847	2.49868	5.26366	2.52073	7.30351	Resf1	4.51181	2.17371	1.80136	3.82514	2.12348	1.08643
ENSMUSG00000025326	22215	Ube3a	2.86815	4.15136	1.37697	6.19944	1.91276	3.5031	2.69283	6.92411	Ube3a	3.70359	1.88892	1.63942	3.53677	2.15734	1.10925
ENSMUSG00000033526	327655	Ppip5k1	6.82903	12.7479	3.37898	22.8676	8.40598	16.7629	6.06192	14.5568	Ppip5k1	11.4514	3.51745	1.93044	4.58447	2.37483	1.24783
ENSMUSG00000046519	229593	Golph3l	4.61708	4.3863	2.79874	5.55497	3.94252	2.56759	2.36096	3.21256	Golph3l	3.68009	1.87974	0.800636	1.67276	2.08928	1.06301
ENSMUSG00000033066	14457	Gas7	4.89636	5.98076	1.1578	4.27817	2.27037	3.84916	1.29668	3.16808	Gas7	3.36217	1.74939	1.45843	3.06916	2.10443	1.07343
ENSMUSG00000020601	217410	Trib2	4.72854	7.47688	4.24765	7.04108	5.39278	6.19429	3.19624	15.2635	Trib2	6.69262	2.74257	1.36493	3.21656	2.35658	1.2367
ENSMUSG00000031574	20845	Star	4.32969	2.52256	1.55247	4.27689	4.19561	4.13878	4.50559	4.09155	Star	3.70164	1.88817	0.784536	1.8315	2.3345	1.22311
ENSMUSG00000034101	12388	Ctnnd1	0.541431	1.56228	0.401467	2.3158	1.06647	1.96775	0.787003	3.16021	Ctnnd1	1.4753	0.561009	2.36528	4.89192	2.06822	1.04839
ENSMUSG00000072473	67085	1700024G13Rik	2.24652	0.0167803	0.890721	0.0577374	1.21226	0.57121	1.90268	0.449357	1700024G13Rik	0.918409	-0.122791	0.239331	0.150496	0.628817	-0.669288
ENSMUSG00000070520	66647	Nsmce3	9.69145	11.0609	7.73145	14.8403	11.7265	18.0648	9.25072	36.8402	Nsmce3	14.9008	3.89732	1.34091	2.95094	2.2007	1.13796
ENSMUSG00000040723	226594	Rcsd1	0.957818	1.59238	0.556851	2.49388	1.34307	1.43742	1.02103	1.76329	Rcsd1	1.39572	0.481006	1.36638	3.10276	2.27079	1.1832
ENSMUSG00000028434	54357	Epb41l4b	1.36612	2.27719	1.10363	4.98085	1.32725	1.97974	1.2619	3.02054	Epb41l4b	2.16465	1.11414	1.57926	3.45341	2.18673	1.12877
ENSMUSG00000049807	58996	Arhgap23	5.25832	11.0237	2.65873	11.7069	5.68314	10.5293	2.86161	10.9641	Arhgap23	7.58572	2.92329	1.97458	4.11732	2.08517	1.06016
ENSMUSG00000034701	18012	Neurod1	16.6413	22.7804	10.2174	21.1375	17.0526	17.4965	7.74855	22.8413	Neurod1	16.9894	4.08657	1.19747	2.5083	2.09467	1.06672
ENSMUSG00000043398	238252	Gpr135	7.88966	5.18765	5.44635	6.1758	6.37045	4.02357	5.37967	8.54982	Gpr135	6.12787	2.61539	0.644562	1.36161	2.11245	1.07892
ENSMUSG00000063428	70503	Ddo	0.737196	1.20075	0.445561	2.07719	0.782234	0.919519	0.95912	1.70922	Ddo	1.10385	0.142542	1.40215	3.22202	2.29791	1.20032
ENSMUSG00000041528	84585	Rnf123	1.91526	4.04311	0.772742	5.33049	1.91415	4.52021	1.25413	3.93152	Rnf123	2.9602	1.5657	2.23623	5.01651	2.24328	1.16561
ENSMUSG00000105076	330052	A930003O13Rik	1.21311	3.30978	0.314545	4.30024	2.45513	6.48838	1.47365	3.36668	A930003O13Rik	2.86519	1.51863	2.68557	7.97796	2.97068	1.57079
ENSMUSG00000073293	102954	Nudt10	11.0665	18.0499	5.37403	12.1905	9.65179	10.384	8.66894	29.0464	Nudt10	13.054	3.70642	1.35345	2.80952	2.07582	1.05368
ENSMUSG00000047766	102747	Lrrc49	0.973837	1.77492	0.655551	2.14704	1.16396	1.615	0.873616	2.91783	Lrrc49	1.51522	0.599526	1.60506	3.30756	2.06071	1.04314
ENSMUSG00000052712	80748	BC004004	1.57823	3.00971	0.828291	3.12715	1.00239	1.32368	1.23091	3.54674	BC004004	1.95589	0.967823	1.61377	3.3284	2.06251	1.0444
ENSMUSG00000031217	13641	Efnb1	0.321962	0.321567	1.71581	1.21709	0.663743	0.0938254	0.639513	0.549335	Efnb1	0.690355	-0.534589	0.570065	0.784163	1.37557	0.460026
ENSMUSG00000017167	53321	Cntnap1	11.959	21.1585	7.65228	48.781	6.31042	24.2023	8.34348	38.3007	Cntnap1	20.8384	4.38118	2.80227	5.4826	1.95649	0.968265
ENSMUSG00000002031	76568	Ift46	5.67471	7.89436	2.83839	9.5743	5.28114	9.19778	5.13835	15.8879	Ift46	7.68586	2.94221	1.56639	3.23258	2.06372	1.04525
ENSMUSG00000037683	70882	Armc3	0.111974	0.169619	0.00721441	0.0534451	0.023084	0.128712	0.014385	0.0705684	Armc3	0.0723751	-3.78836	3.5453	6.15691	1.73664	0.796299
ENSMUSG00000063594	14709	Gng8	50.1105	36.258	34.3011	27.7452	52.5826	14.3811	49.305	51.8954	Gng8	39.5724	5.30642	0.498528	0.930705	1.86691	0.90065
ENSMUSG00000024942	12333	Capn1	1.86856	2.66871	1.36693	7.66506	0.977895	4.05876	1.45414	6.61106	Capn1	3.33389	1.73721	2.78937	5.07694	1.82011	0.864023
ENSMUSG00000012535	320938	Tnpo3	3.2926	5.19804	1.42549	5.08605	2.39182	3.79747	2.30016	6.93444	Tnpo3	3.80326	1.92724	1.5832	3.29135	2.07893	1.05584
ENSMUSG00000024892	18563	Pcx	0.391239	0.529595	0.355505	2.55111	0.487115	1.87596	0.546057	1.70218	Pcx	1.05485	0.0770313	2.6024	5.14662	1.97764	0.98378
ENSMUSG00000033031	224171	Cip2a	0.755528	0.802052	0.0582347	0.761934	0.328872	0.393972	0.269333	0.112216	Cip2a	0.435268	-1.20003	1.12976	6.75025	5.97492	2.57892
ENSMUSG00000035049	107094	Rrp12	0.742039	2.14714	0.953895	9.92165	0.695953	2.40816	1.08678	4.48112	Rrp12	2.80459	1.48779	3.1769	7.26225	2.28595	1.19279
ENSMUSG00000057554	56048	Lgals8	6.68256	11.5181	2.7768	9.47586	4.31351	7.10586	3.17365	11.3091	Lgals8	7.04444	2.81648	1.68548	3.48797	2.06942	1.04923
ENSMUSG00000025997	22779	Ikzf2	0.768087	0.455894	0.393505	0.591277	0.252576	0.150806	0.39023	0.394054	Ikzf2	0.424554	-1.23598	0.595308	1.25619	2.11016	1.07735
ENSMUSG00000027499	18767	Pkia	11.3802	8.48187	5.84202	9.47796	9.25444	7.62323	7.18637	11.6367	Pkia	8.86035	3.14736	0.784528	1.62083	2.06599	1.04683
ENSMUSG00000010660	18799	Plcd1	1.44284	1.59969	0.452665	0.658344	0.401408	0.750462	0.139656	0.851545	Plcd1	0.787076	-0.345424	1.48914	3.7759	2.53562	1.34234
ENSMUSG00000027201	17876	Myef2	3.82507	5.46719	2.77985	6.5925	4.33749	4.93603	2.84306	8.33092	Myef2	4.88901	2.28954	1.28365	2.6509	2.06513	1.04623
ENSMUSG00000070565	226525	Rasal2	2.48033	4.40755	1.2851	3.65393	2.06784	2.67077	1.17177	4.04106	Rasal2	2.72229	1.44482	1.53429	3.146	2.05046	1.03595
ENSMUSG00000026925	64436	Inpp5e	9.35207	15.9629	2.58613	17.7041	4.48105	13.5691	6.31132	20.3416	Inpp5e	11.2885	3.49679	2.3675	5.03442	2.12647	1.08846
ENSMUSG00000007603	224907	Dus3l	10.7975	21.5852	10.5637	57.2914	10.7985	24.0086	12.124	42.4046	Dus3l	23.6967	4.56661	2.11121	4.46049	2.11277	1.07913
ENSMUSG00000015290	27643	Ubl4a	51.6924	46.1817	29.2703	65.1099	33.3299	31.0789	37.5803	60.0334	Ubl4a	44.2846	5.46873	0.912929	1.91095	2.09321	1.06572
ENSMUSG00000022946	70028	Dop1b	1.5309	3.8911	0.902545	6.8324	1.09423	4.05343	0.871991	4.62244	Dop1b	2.97488	1.57283	3.12304	6.43558	2.06068	1.04312
ENSMUSG00000020189	237542	Osbpl8	2.42513	2.46741	1.2038	3.9093	1.99939	3.14657	2.74243	5.75301	Osbpl8	2.95588	1.56359	1.2956	2.67262	2.06284	1.04463
ENSMUSG00000036782	67455	Klhl13	1.80044	1.80248	0.876675	2.30154	1.66656	1.7241	1.6055	2.69242	Klhl13	1.80872	0.854966	1.01783	2.15115	2.11347	1.07961
ENSMUSG00000072640	66274	Lyrm9	10.4917	12.701	8.57838	24.7033	9.58027	14.4149	6.66255	17.9124	Lyrm9	13.1306	3.71486	1.35761	2.78412	2.05075	1.03615
ENSMUSG00000039809	242425	Gabbr2	2.86356	4.10721	2.63251	13.5909	2.04365	4.47914	3.98555	10.3118	Gabbr2	5.50179	2.4599	1.81302	3.87501	2.13732	1.09581
ENSMUSG00000030760	66190	Acer3	0.910857	2.04588	0.48396	3.77172	0.776921	1.74808	1.14505	3.15474	Acer3	1.75465	0.811185	2.24806	5.27428	2.34615	1.2303
ENSMUSG00000066877	17974	Nck2	0.821996	0.435123	0.292343	0.47269	0.694782	0.597263	0.332395	0.397248	Nck2	0.50548	-0.984274	0.694495	1.406	2.0245	1.01757
ENSMUSG00000003421	66394	Nosip	10.8704	15.2916	5.93385	22.2423	4.14712	8.44934	6.34754	20.5938	Nosip	11.7345	3.55268	1.72206	3.49637	2.03034	1.02172
ENSMUSG00000009569	239719	Mrtfb	5.11215	8.66307	3.19906	14.7868	4.71482	7.58638	3.17856	7.95569	Mrtfb	6.89956	2.78651	1.65183	3.56257	2.15675	1.10886
ENSMUSG00000020836	216961	Coro6	3.95677	13.9341	3.29995	18.361	5.93907	13.9507	5.56539	35.0765	Coro6	12.5105	3.64506	2.93529	5.93332	2.02138	1.01534
ENSMUSG00000032563	94062	Mrpl3	7.65808	8.31822	4.56507	13.3227	9.09195	10.6184	7.66517	14.1083	Mrpl3	9.41849	3.2355	1.12704	2.37949	2.11127	1.07811
ENSMUSG00000032128	19649	Robo3	1.21154	2.17642	1.48312	1.84854	0.79324	0.995448	0.782209	5.98573	Robo3	1.90953	0.933219	1.52566	4.44936	2.91636	1.54417
ENSMUSG00000025736	72106	Jmjd8	0.477046	0.764322	0.653135	8.36775	0.908331	2.50042	7.05363	10.2659	Jmjd8	3.87382	1.95376	2.17748	7.13354	3.27605	1.71196
ENSMUSG00000020211	20222	Sf3a2	10.4834	18.5693	4.81079	6.87591	10.7456	12.0202	2.64643	15.5005	Sf3a2	10.2065	3.35142	1.44497	3.6432	2.52131	1.33417
ENSMUSG00000039607	207181	Rbms3	0.858236	0.93302	0.589116	1.71038	0.762933	1.05297	0.549478	1.19968	Rbms3	0.956977	-0.0634441	1.23365	2.5433	2.0616	1.04377
ENSMUSG00000040943	214133	Tet2	2.10734	4.28494	0.967079	5.97136	2.0941	4.05637	1.16338	3.13399	Tet2	2.97232	1.57159	1.98519	4.43425	2.23367	1.15941
ENSMUSG00000000568	11991	Hnrnpd	44.3903	33.7823	21.3136	34.3124	39.7818	36.1872	32.5053	59.0112	Hnrnpd	37.6605	5.23498	0.835334	1.71266	2.05027	1.03581
ENSMUSG00000036391	77371	Sec24a	3.20758	5.74834	1.2576	5.50961	1.80608	2.91373	2.01587	5.61574	Sec24a	3.50932	1.81119	1.7027	3.58342	2.10455	1.07351
ENSMUSG00000059493	195727	Nhs	0.0297187	0.0633463	0.0213659	0.175095	0.0828098	0.157721	0.0349733	0.0731181	Nhs	0.0797685	-3.64804	2.01807	5.14287	2.54841	1.3496
ENSMUSG00000057969	20347	Sema3b	1.52556	2.61276	0.603597	2.79139	0.406319	2.24524	0.138109	1.1898	Sema3b	1.4391	0.525164	3.61924	6.61975	1.82905	0.871091
ENSMUSG00000040648	227399	Ppip5k2	1.36021	1.98871	1.19199	3.25001	1.69544	1.77795	1.08333	2.56323	Ppip5k2	1.86386	0.898293	1.25536	2.5463	2.02834	1.0203
ENSMUSG00000066324	242291	Impad1	14.1949	7.82363	10.9889	16.7478	12.4157	9.8958	17.4567	21.1413	Impad1	13.8331	3.79005	0.6741	1.36757	2.02873	1.02058
ENSMUSG00000048799	225523	Cep120	2.78248	4.45891	1.99274	6.18513	2.7466	3.7738	3.29905	9.82589	Cep120	4.38308	2.13194	1.48824	3.04112	2.04343	1.03099
ENSMUSG00000029328	50926	Hnrnpdl	60.4656	74.8389	25.1703	61.9117	68.2968	91.9835	39.5883	112.585	Hnrnpdl	66.855	6.06296	1.29227	2.65181	2.05206	1.03707
ENSMUSG00000035640	100503659	Cbarp	64.9186	73.143	57.609	190.436	54.8185	96.219	57.6314	144.552	Cbarp	92.4159	6.53007	1.44096	2.90694	2.01737	1.01247
ENSMUSG00000054517	338364	Trim65	3.18647	2.65107	4.36062	7.00102	3.1882	1.5167	3.06829	3.16803	Trim65	3.51755	1.81457	0.653851	1.31901	2.01729	1.01242
ENSMUSG00000031996	11804	Aplp2	7.6258	7.81858	5.53889	17.5118	6.14267	8.4958	10.5371	19.7761	Aplp2	10.4308	3.38278	1.20418	2.51921	2.09206	1.06492
ENSMUSG00000049858	211389	Suox	6.19988	13.8054	1.69631	13.9042	6.63874	13.9081	3.31937	7.90468	Suox	8.42209	3.07418	2.16086	5.28905	2.44766	1.2914
ENSMUSG00000042202	320541	Slc35e2	4.83504	9.894	3.45765	17.9465	3.75086	5.21959	5.63844	12.9335	Slc35e2	7.95945	2.99267	1.71894	3.74209	2.17697	1.12232
ENSMUSG00000024640	107272	Psat1	7.00265	2.95689	7.21525	5.60405	5.08274	2.51753	5.05316	5.68465	Psat1	5.13961	2.36166	0.458782	0.950832	2.07252	1.05138
ENSMUSG00000029426	12492	Scarb2	3.38026	3.22868	2.33145	5.227	2.85333	2.60913	3.53178	5.74129	Scarb2	3.61286	1.85314	0.934786	1.93378	2.06869	1.04871
ENSMUSG00000004891	18008	Nes	0.35342	0.397109	0.414751	0.607274	0.303581	0.321852	0.144067	0.488926	Nes	0.378873	-1.40022	1.0919	2.42897	2.22453	1.1535
ENSMUSG00000022228	432731	Zscan26	18.2531	18.8522	7.92935	20.2464	10.5689	14.5046	7.22731	16.714	Zscan26	14.287	3.83663	1.20261	2.43298	2.02309	1.01656
ENSMUSG00000056476	329650	Med12l	0.782774	1.00134	0.465232	1.60407	0.710327	1.23424	0.479877	1.28841	Med12l	0.945783	-0.0804189	1.50839	3.06637	2.03287	1.02352
ENSMUSG00000025588	17960	Nat1	0.687649	0.129436	0.419192	0.0848309	0.432558	0.395647	0.515928	1.82699	Nat1	0.561529	-0.832569	0.55145	1.87177	3.39427	1.7631
ENSMUSG00000032038	20443	St3gal4	0.5501	0.557553	0.495463	1.19738	0.320982	0.614201	0.64341	2.14871	St3gal4	0.815974	-0.293405	1.46353	2.87812	1.96657	0.97568
ENSMUSG00000004032	14866	Gstm5	74.4531	85.0231	64.6912	132.2	76.5743	94.3449	78.2823	224.203	Gstm5	103.722	6.69657	1.18702	2.4538	2.06719	1.04767
ENSMUSG00000028399	19266	Ptprd	0.14333	0.155084	0.0916923	0.261948	0.0992463	0.137281	0.118772	0.25883	Ptprd	0.158273	-2.65951	1.23262	2.51802	2.04281	1.03056
ENSMUSG00000021701	20620	Plk2	31.0358	49.7879	13.6463	68.9246	25.2009	57.3722	16.2393	48.8397	Plk2	38.8808	5.28099	1.9404	4.02915	2.07645	1.05412
ENSMUSG00000014355	17222	Anapc1	3.285	5.13702	1.06663	5.4898	2.23478	4.1817	2.29356	5.42299	Anapc1	3.63894	1.86352	1.71749	3.75564	2.18671	1.12876
ENSMUSG00000041598	56699	Cdc42ep4	6.45158	4.5023	3.59487	5.77021	4.63805	2.38628	4.61489	4.28715	Cdc42ep4	4.53067	2.17972	0.606181	1.26705	2.09022	1.06366
ENSMUSG00000038518	16468	Jarid2	1.73119	1.7389	0.589032	2.04129	0.565631	1.6232	0.7787	2.68778	Jarid2	1.46947	0.555291	1.93709	3.45856	1.78545	0.836286
ENSMUSG00000052299	78913	Ltn1	4.45019	7.51961	2.29242	7.57765	2.71016	7.25955	1.82072	10.3422	Ltn1	5.49656	2.45853	2.18419	4.49289	2.05701	1.04055
ENSMUSG00000020681	11421	Ace	3.46019	14.8568	0.747742	9.73695	0.865826	5.67202	0.462733	4.14515	Ace	4.99343	2.32003	5.42232	10.9899	2.02679	1.0192
ENSMUSG00000019146	12300	Cacng2	3.66875	4.37167	1.90562	9.85233	1.99191	6.1504	2.1474	6.32616	Cacng2	4.55178	2.18643	2.13964	4.05806	1.89661	0.923421
ENSMUSG00000028709	100465	Mob3c	3.01141	3.80709	0.678139	5.09908	0.597713	1.41648	2.0174	3.32675	Mob3c	2.49426	1.31861	1.81702	4.58413	2.52288	1.33507
ENSMUSG00000026721	29809	Rabgap1l	1.33572	1.97585	0.791942	2.55619	1.03997	1.37513	0.961684	2.41129	Rabgap1l	1.55597	0.637814	1.40076	2.86755	2.04713	1.03361
ENSMUSG00000039218	75956	Srrm2	19.851	119.141	18.0251	313.58	13.1131	114.235	17.9531	222.974	Srrm2	104.859	6.71231	7.35662	14.9083	2.02652	1.019
ENSMUSG00000033676	14402	Gabrb3	1.85857	2.03645	1.31606	3.84001	1.53537	1.66748	1.74335	2.9381	Gabrb3	2.11692	1.08197	1.09087	2.30156	2.10984	1.07713
ENSMUSG00000028226	17389	Mmp16	0.22306	0.303669	0.175208	0.450723	0.325423	0.330845	0.152611	0.339218	Mmp16	0.287595	-1.79789	1.18902	2.39763	2.01648	1.01184
ENSMUSG00000022013	66148	Dnajc15	13.2597	14.5467	4.69579	14.7455	8.93977	11.2371	7.79695	14.1305	Dnajc15	11.169	3.48143	1.17702	2.47624	2.10382	1.07301
ENSMUSG00000027942	73545	4933434E20Rik	14.1734	8.99598	8.30622	10.3319	12.4726	7.88284	13.3182	17.7109	4933434E20Rik	11.649	3.54213	0.63336	1.28685	2.03179	1.02275
ENSMUSG00000003824	71846	Syce2	0.624216	0.295222	0.553587	0.044165	0.32676	0.0624192	0.0304799	0.142232	Syce2	0.259885	-1.94405	0.331986	2.37309	7.14816	2.83757
ENSMUSG00000024431	14815	Nr3c1	4.09875	4.90389	1.87978	6.37374	4.64156	6.11605	3.64972	6.98009	Nr3c1	4.83045	2.27216	1.25705	2.65159	2.10937	1.07681
ENSMUSG00000028106	75137	Rprd2	6.70358	10.2222	2.872	12.2794	5.55022	8.81136	4.3505	10.1277	Rprd2	7.61463	2.92877	1.55623	3.30174	2.12163	1.08517
ENSMUSG00000066735	69568	Vkorc1l1	6.90977	4.87344	4.01645	6.62359	5.59906	4.9467	4.23265	6.57521	Vkorc1l1	5.47211	2.4521	0.794392	1.60128	2.01573	1.01131
ENSMUSG00000048170	210711	Mcmbp	2.12424	3.66122	0.456788	2.61639	0.8752	1.39695	1.15084	2.26687	Mcmbp	1.81856	0.862798	1.65985	3.84879	2.31876	1.21335
ENSMUSG00000033596	234736	Rfwd3	3.3054	4.82387	1.54256	3.79103	2.70182	3.63378	2.56602	8.40011	Rfwd3	3.84557	1.9432	1.40216	2.86561	2.0437	1.03119
ENSMUSG00000033857	217364	Engase	0.477816	0.751637	1.56082	2.45212	0.597594	0.893482	0.178485	1.09509	Engase	1.00088	0.00126899	1.5341	3.85325	2.51173	1.32868
ENSMUSG00000040451	208449	Sgms1	0.410772	0.444568	0.326754	0.675112	0.510504	0.553657	0.348521	0.811023	Sgms1	0.510114	-0.971109	1.0834	2.19658	2.02748	1.01969
ENSMUSG00000034156	207777	Tspoap1	3.07104	5.53878	2.55363	9.40742	3.26163	5.38693	2.20981	7.31833	Tspoap1	4.84345	2.27603	1.72758	3.49784	2.02471	1.01771
ENSMUSG00000037119	210998	Fam91a1	9.24976	9.26985	3.7813	9.65001	7.28666	8.74929	6.53691	12.6207	Fam91a1	8.39306	3.0692	1.10145	2.24136	2.03492	1.02497
ENSMUSG00000026427	16865	Eif2d	1.85987	3.4247	1.03469	3.54954	1.51447	3.98998	1.50968	8.73953	Eif2d	3.20281	1.67934	2.23797	4.60975	2.05979	1.0425
ENSMUSG00000028096	67549	Gpr89	1.00864	2.5719	0.286884	3.19932	0.610318	1.15031	0.6922	1.22094	Gpr89	1.34256	0.424991	2.21732	6.45792	2.91249	1.54225
ENSMUSG00000006782	12799	Cnp	90.3003	63.6267	52.4285	96.6143	66.6253	54.9136	67.2122	86.6832	Cnp	72.3005	6.17593	0.764413	1.56624	2.04894	1.03488
ENSMUSG00000005442	71722	Cic	22.7	48.0007	9.6898	54.2913	18.7905	36.9008	14.2224	43.0756	Cic	30.9589	4.95228	2.03919	4.31583	2.11645	1.08164
ENSMUSG00000039046	98910	Usp6nl	2.49767	3.37277	1.27901	2.653	1.83184	2.04328	1.07257	3.18235	Usp6nl	2.24156	1.1645	1.2329	2.52066	2.0445	1.03175
ENSMUSG00000078700	319371	D030028A08Rik	0.13579	0.254294	0.0234345	0.622202	0.119557	0.923339	0.473017	1.05277	D030028A08Rik	0.45055	-1.15024	4.79784	14.3881	2.99888	1.58442
ENSMUSG00000043857	268510	Mgat5b	0.481327	1.63398	0.705318	4.38906	1.27259	1.97024	0.935762	3.2252	Mgat5b	1.82668	0.869227	2.47148	4.83471	1.9562	0.968056
ENSMUSG00000034274	107829	Thoc5	2.76839	6.21948	0.603263	3.06116	1.23413	2.51791	1.09047	4.01848	Thoc5	2.68916	1.42716	2.14341	4.37972	2.04334	1.03093
ENSMUSG00000001847	19353	Rac1	84.9804	92.4603	52.5204	123.928	71.9529	81.4778	57.9179	123.353	Rac1	86.074	6.4275	1.1102	2.24471	2.0219	1.01571
ENSMUSG00000052915	74026	Msl1	108.272	118.109	50.9667	133.676	85.3893	93.2496	78.4207	145.279	Msl1	101.67	6.66775	1.09146	2.23768	2.05018	1.03575
ENSMUSG00000017677	78889	Wsb1	3.45666	5.60921	1.0986	5.41022	2.17609	7.05919	1.68502	7.33879	Wsb1	4.22922	2.08039	2.43336	4.63997	1.90682	0.931167
ENSMUSG00000034685	217219	Fam171a2	0.132669	0.386475	1.08984	4.0115	0.132953	0.263116	2.69583	17.2014	Fam171a2	3.23922	1.69565	2.44605	5.03077	2.05669	1.04033
ENSMUSG00000040867	380785	Begain	4.77104	7.63889	3.52563	11.3811	5.09388	8.56259	3.66264	12.4382	Begain	7.13425	2.83476	1.64103	3.31204	2.01827	1.01312
ENSMUSG00000046314	217517	Stxbp6	3.9662	3.98912	1.99476	4.17181	3.79587	4.04899	3.58952	7.49434	Stxbp6	4.13133	2.04661	1.03623	2.08962	2.01656	1.01189
ENSMUSG00000041323	78801	Ak7	1.23612	0.673316	0.104662	0.232604	0.366516	0.286664	0.515297	0.402012	Ak7	0.477149	-1.06749	0.663417	1.50129	2.26297	1.17822
ENSMUSG00000042662	252864	Dusp15	3.79211	4.13529	2.15831	3.4131	5.99619	8.13781	1.56014	5.94197	Dusp15	4.39186	2.13483	1.22383	2.69499	2.2021	1.13888
ENSMUSG00000028999	72772	Rint1	2.55032	3.36851	0.920774	3.14449	2.20001	3.20227	1.28554	2.94096	Rint1	2.45161	1.29373	1.38819	2.85139	2.05403	1.03845
ENSMUSG00000001150	54387	Mcm3ap	1.4571	2.49832	0.92337	3.59817	1.90688	2.06986	0.983528	1.90824	Mcm3ap	1.91818	0.939741	1.40003	2.91849	2.08459	1.05977
ENSMUSG00000031214	94190	Ophn1	0.156339	0.202026	0.0940506	0.520465	0.171954	0.246057	0.253719	0.344187	Ophn1	0.2486	-2.0081	1.36159	3.44522	2.5303	1.33931
ENSMUSG00000055407	17760	Map6	4.30517	7.44469	3.24357	13.0477	3.41342	6.69228	4.05846	13.886	Map6	7.01141	2.8097	1.84491	3.72206	2.01747	1.01255
ENSMUSG00000031644	18004	Nek1	0.634565	1.10913	0.4494	1.92615	0.984526	1.20391	0.889466	1.79818	Nek1	1.12442	0.169177	1.48534	3.15385	2.12331	1.08632
ENSMUSG00000106847	353342	Peg13	280.592	564.19	179.711	674.196	231.781	418.875	187.203	734.883	Peg13	408.929	8.67571	1.90896	3.83858	2.01082	1.00779
ENSMUSG00000063952	268936	Brpf3	4.16796	5.55553	2.0773	8.21496	2.21873	4.89085	1.35208	4.06864	Brpf3	4.06826	2.02441	1.76863	3.4819	1.9687	0.977244
ENSMUSG00000041351	110351	Rap1gap	8.94003	13.8131	6.06837	17.7469	7.02465	14.2372	5.28838	22.9188	Rap1gap	12.0047	3.58553	1.78592	3.62915	2.03209	1.02297
ENSMUSG00000030643	75985	Rab30	2.61253	4.48595	1.96501	5.43768	3.56886	4.37274	2.04294	6.28312	Rab30	3.8461	1.9434	1.47117	2.92139	1.98576	0.989689
ENSMUSG00000037300	234875	Ttc13	0.226566	0.281694	0.38375	1.34384	0.460659	0.508236	0.521075	0.825594	Ttc13	0.568926	-0.813687	1.1733	2.54313	2.1675	1.11603
ENSMUSG00000021102	73046	Glrx5	16.7075	18.5575	7.91117	15.3422	13.8124	25.6658	10.6803	45.9705	Glrx5	19.3309	4.27284	1.48445	3.12176	2.10298	1.07243
ENSMUSG00000025666	192216	Tmem47	8.54195	5.82897	7.82612	14.2872	6.24612	5.97261	10.0062	14.4611	Tmem47	9.14629	3.19319	0.819302	1.6354	1.99609	0.997175
ENSMUSG00000023960	83965	Enpp5	27.7841	30.4549	24.4776	59.0621	22.2015	35.3001	29.0034	84.5885	Enpp5	39.109	5.28943	1.34306	2.6647	1.98406	0.988454
ENSMUSG00000021697	218581	Depdc1b	0.00646842	0.0565292	0.00250054	0.00778018	0.0280035	0.0307885	0.0053694	0.0668154	Depdc1b	0.0255319	-5.29156	4.91936	7.77757	1.58101	0.66085
ENSMUSG00000048442	66528	Smim5	2.30871	1.67317	0.689324	0.489157	3.04726	1.85065	1.18804	2.96886	Smim5	1.7769	0.829359	0.666018	1.60428	2.40877	1.2683
ENSMUSG00000090247	14533	Bloc1s1	0.846014	2.15085	0.724711	7.7475	0.948026	1.8304	0.738184	1.36545	Bloc1s1	2.04389	1.03132	2.23654	6.27011	2.80349	1.48722
ENSMUSG00000056185	225861	Snx32	9.40486	9.88558	7.10897	16.3268	6.66165	10.2189	9.52392	26.9158	Snx32	12.0058	3.58566	1.29255	2.56139	1.98165	0.986703
ENSMUSG00000004360	212448	9330159F19Rik	19.9863	26.4128	15.0219	38.334	24.1389	31.5628	17.6521	48.1124	9330159F19Rik	27.6527	4.78935	1.31455	2.63873	2.00733	1.00528
ENSMUSG00000032281	94180	Acsbg1	2.17131	1.05219	1.22175	0.990393	1.4978	0.614005	1.15234	1.13577	Acsbg1	1.22944	0.298006	0.447262	0.898124	2.00805	1.00579
ENSMUSG00000037989	75607	Wnk2	5.84277	16.5281	3.85146	23.1793	5.44584	13.4681	5.00324	23.3881	Wnk2	12.0884	3.59555	2.65096	5.34645	2.0168	1.01207
ENSMUSG00000030559	72433	Rab38	0.0405301	0.192282	0.00932618	0.239878	0.16711	0.426515	0.0740965	0.140175	Rab38	0.161239	-2.63273	3.64823	13.8064	3.7844	1.92006
ENSMUSG00000020225	68212	Tmbim4	1.10563	1.2499	0.578376	1.59622	1.78093	2.21574	2.09973	4.29745	Tmbim4	1.8655	0.89956	1.18732	2.40325	2.0241	1.01728
ENSMUSG00000041660	170442	Bbox1	0.524665	0.326943	0.235892	0.0868857	0.362109	0.0465337	0.36688	0.320311	Bbox1	0.283777	-1.81717	0.375827	0.620699	1.65155	0.723823
ENSMUSG00000046679	232196	C87436	1.32029	1.5306	0.563124	1.78249	1.17461	2.14135	1.05892	2.83761	C87436	1.55112	0.633313	1.49116	2.92254	1.95991	0.970786
ENSMUSG00000045414	68861	Dipk2a	2.4929	2.19907	1.2838	3.01487	1.49191	1.13405	1.46943	1.68118	Dipk2a	1.8459	0.884324	0.821132	1.74625	2.12664	1.08858
ENSMUSG00000031327	12212	Chic1	14.0299	13.6704	7.80988	13.9668	12.6019	8.13272	9.13186	12.8547	Chic1	11.5248	3.52667	0.809867	1.59801	1.97318	0.980524
ENSMUSG00000037071	20249	Scd1	22.5792	21.8121	21.2253	40.7055	21.0909	14.3375	25.0838	34.3799	Scd1	25.1518	4.65259	0.822912	1.64419	1.99802	0.998571
ENSMUSG00000016624	271305	Phf21b	0.344871	0.395027	0.186064	3.91316	0.638204	0.873694	0.380427	0.113485	Phf21b	0.855617	-0.224963	1.25721	10.6648	8.4829	3.08456
ENSMUSG00000021779	21834	Thrb	0.549533	0.803428	0.271749	1.19578	0.611901	0.88307	0.525044	1.0062	Thrb	0.730839	-0.452375	1.45259	3.15837	2.1743	1.12055
ENSMUSG00000052221	210762	Ppp1r36	0.705943	1.16795	0.234361	0.98306	0.278662	0.357269	0.262805	0.53055	Ppp1r36	0.565075	-0.823486	1.46827	3.10672	2.1159	1.08127
ENSMUSG00000040524	214812	Zfp609	4.79188	6.35008	1.6342	6.33563	4.03749	5.31602	2.01701	3.62333	Zfp609	4.26321	2.09194	1.32092	2.83665	2.14748	1.10264
ENSMUSG00000031831	68270	Dnaaf1	0.499338	1.14885	0.231442	0.153215	0.0735294	0.129925	0.0845914	2.07237	Dnaaf1	0.549157	-0.864709	2.03386	12.5803	6.18543	2.62887
ENSMUSG00000086290	100039864	Snhg12	36.118	32.641	26.5723	61.7362	36.0276	35.5992	32.2617	49.4662	Snhg12	38.8028	5.27809	0.945922	1.92831	2.03855	1.02754
ENSMUSG00000021699	238871	Pde4d	0.143683	0.280294	0.108138	0.347346	0.202218	0.228468	0.175705	0.480948	Pde4d	0.24585	-2.02415	1.54029	2.97465	1.93122	0.949516
ENSMUSG00000029814	140488	Igf2bp3	0.218861	0.696537	0.111046	1.48258	0.159015	0.618533	0.133418	0.493062	Igf2bp3	0.489132	-1.0317	3.53617	8.52333	2.41033	1.26923
ENSMUSG00000051306	76800	Usp42	3.80437	5.37798	1.99979	8.58788	4.15382	8.53741	1.44816	3.90502	Usp42	4.7268	2.24087	1.73447	3.49547	2.01529	1.01099
ENSMUSG00000025437	170822	Usp33	4.47489	5.57108	2.76025	11.1139	3.16002	8.22566	3.78125	12.1278	Usp33	6.40186	2.67849	1.924	3.61688	1.87987	0.910636
ENSMUSG00000068876	70737	Cgn	0.479086	0.579116	0.0822164	0.816792	0.366142	1.43855	0.269461	0.513082	Cgn	0.568055	-0.815897	2.56886	5.91938	2.30429	1.20432
ENSMUSG00000020329	216151	Polrmt	2.6019	5.18047	1.94607	8.05067	3.11537	10.0384	1.54944	9.56738	Polrmt	5.25622	2.39402	2.60663	5.15581	1.97796	0.984015
ENSMUSG00000052852	52250	Reep1	4.70825	3.74279	2.6581	5.51132	3.54756	3.29703	4.44027	6.29396	Reep1	4.27491	2.09589	0.862161	1.74544	2.02449	1.01756
ENSMUSG00000031652	80750	N4bp1	11.808	14.6254	7.13031	25.2091	9.49067	15.2053	6.86411	15.3231	N4bp1	13.207	3.72323	1.42037	2.88392	2.03041	1.02177
ENSMUSG00000023353	213990	Agap3	18.3926	22.2582	8.5449	40.9417	10.55	19.9139	13.1767	24.9719	Agap3	19.8437	4.31061	1.54887	3.34326	2.15851	1.11003
ENSMUSG00000022119	74213	Rbm26	2.43233	3.80893	1.94731	7.58114	2.21546	4.58219	1.9481	6.43918	Rbm26	3.86933	1.95208	1.81712	3.59925	1.98075	0.986045
ENSMUSG00000078816	18752	Prkcg	36.2288	79.152	20.219	147.222	24.5822	80.5131	27.8021	108.491	Prkcg	65.5262	6.034	2.73002	5.59181	2.04827	1.0344
ENSMUSG00000030410	13401	Dmwd	97.7314	140.919	51.9571	160.465	43.1664	98.7916	41.8378	177.505	Dmwd	101.547	6.666	1.86526	3.66555	1.96517	0.974653
ENSMUSG00000030685	233877	Kctd13	10.2474	20.8487	7.07781	43.1378	9.08742	25.1874	8.58836	31.5508	Kctd13	19.4657	4.28286	2.40311	4.88423	2.03246	1.02323
ENSMUSG00000043881	211255	Kbtbd7	34.2764	44.3728	20.8207	45.9656	27.2599	30.7117	19.587	51.355	Kbtbd7	34.2936	5.09987	1.21059	2.41479	1.99472	0.996185
ENSMUSG00000032333	69106	Stoml1	8.20666	16.3774	3.76398	9.63265	4.09058	4.90104	2.95217	10.9392	Stoml1	7.60796	2.92751	1.59687	3.13232	1.96153	0.971979
ENSMUSG00000042133	228005	Ppig	9.01207	18.5578	5.54844	35.2956	10.806	20.8164	9.03119	22.3307	Ppig	16.4248	4.0378	1.99279	4.41699	2.21648	1.14827
ENSMUSG00000026470	58244	Stx6	2.94449	2.62127	1.2509	2.03459	2.79142	2.15969	2.2202	3.72711	Stx6	2.46871	1.30376	0.831958	1.65261	1.98641	0.990167
ENSMUSG00000054823	234135	Nsd3	4.29376	5.31382	2.26028	7.84219	4.67673	7.08789	3.18368	6.81037	Nsd3	5.18359	2.37395	1.37657	2.80435	2.03721	1.02659
ENSMUSG00000074781	93765	Ube2n	27.0177	20.9481	15.169	23.5285	28.5507	20.855	27.0243	39.0378	Ube2n	25.2664	4.65915	0.7529	1.49782	1.9894	0.992332
ENSMUSG00000032878	216613	Ccdc85a	1.96783	3.1126	1.12127	3.13891	1.56212	1.91963	1.08705	2.98186	Ccdc85a	2.11141	1.07821	1.4053	2.77124	1.97199	0.979652
ENSMUSG00000010080	71889	Epn3	14.0258	73.027	7.0641	86.2484	21.749	84.2065	15.2871	99.6784	Epn3	50.1608	5.64849	4.53918	9.36492	2.06313	1.04483
ENSMUSG00000029655	381695	N4bp2l2	3.74184	4.5106	1.52119	3.68941	2.38687	2.97648	1.86956	4.56884	N4bp2l2	3.1581	1.65906	1.22623	2.43457	1.98541	0.989434
ENSMUSG00000038807	380711	Rap1gap2	2.21684	3.14593	1.29984	4.26058	2.98665	3.06764	2.36659	4.14518	Rap1gap2	2.93616	1.55393	1.22311	2.51466	2.05595	1.03981
ENSMUSG00000041777	66935	Cir1	2.59432	2.68296	1.25942	3.84645	2.2738	3.03751	2.18174	3.88395	Cir1	2.72002	1.44362	1.18502	2.41718	2.03977	1.02841
ENSMUSG00000035390	381979	Brsk1	3.66668	6.52281	3.38603	13.5988	3.84916	9.3853	3.31634	14.0918	Brsk1	7.22711	2.85342	2.10861	4.13267	1.9599	0.970782
ENSMUSG00000003545	14282	Fosb	0.965118	3.85172	3.12464	20.6694	1.66356	3.96487	2.18644	12.3576	Fosb	6.09792	2.60832	3.18715	6.13344	1.92443	0.944433
ENSMUSG00000026313	208727	Hdac4	1.05666	1.58659	0.539301	1.90412	0.702518	0.947105	0.628691	1.41643	Hdac4	1.09768	0.134453	1.42483	2.89184	2.0296	1.0212
ENSMUSG00000028484	101739	Psip1	16.2322	18.8248	10.5871	31.7541	16.6083	25.5159	15.7939	36.8566	Psip1	21.5216	4.42772	1.34802	2.66646	1.97805	0.98408
ENSMUSG00000003731	16650	Kpna6	20.6063	26.3265	15.9588	33.2347	19.6505	21.1825	14.6139	37.9477	Kpna6	23.6901	4.56621	1.17778	2.33961	1.98645	0.990195
ENSMUSG00000025266	237107	Gnl3l	27.1151	31.3917	16.5847	46.1204	21.3279	34.485	21.5987	57.0866	Gnl3l	31.9638	4.99837	1.38731	2.71197	1.95484	0.967051
ENSMUSG00000028212	12448	Ccne2	0.651977	0.723774	0.698215	1.99581	0.58274	1.06339	0.822774	2.28942	Ccne2	1.10351	0.142102	1.46746	2.8205	1.92203	0.942628
ENSMUSG00000018395	16568	Kif3a	10.6137	17.9534	6.77665	28.4012	11.065	18.595	9.85243	26.2338	Kif3a	16.1864	4.01671	1.68603	3.42686	2.0325	1.02326
ENSMUSG00000024286	67974	Ccny	5.5356	5.19922	2.1051	4.19105	4.61962	4.01062	4.1231	6.62528	Ccny	4.5512	2.18625	0.903702	1.79889	1.99058	0.993186
ENSMUSG00000053199	244867	Arhgap20	3.50034	6.12275	2.44383	9.46852	3.71438	4.5349	2.27989	4.92686	Arhgap20	4.62394	2.20912	1.48504	3.01773	2.03208	1.02296
ENSMUSG00000038014	218236	Fam120a	5.29597	9.99011	3.13919	11.2683	6.55465	9.1387	4.72518	13.5729	Fam120a	7.96063	2.99288	1.6403	3.23102	1.96978	0.978032
ENSMUSG00000039512	224648	Uhrf1bp1	2.90341	4.59572	1.27187	5.97266	3.67431	4.77417	2.57904	4.42329	Uhrf1bp1	3.77431	1.91621	1.4411	3.20553	2.22436	1.15339
ENSMUSG00000025314	19271	Ptprj	1.78528	1.79933	1.33437	5.85319	1.27665	2.17118	1.74912	2.67514	Ptprj	2.33053	1.22066	1.35428	2.95795	2.18415	1.12707
ENSMUSG00000037010	30878	Apln	5.8136	4.06878	3.81634	5.7172	8.13451	3.1285	4.86884	3.42275	Apln	4.87131	2.28431	0.542235	1.10054	2.02963	1.02122
ENSMUSG00000048332	108927	Lhfp	0.23484	0.290238	0.173985	0.36951	0.115679	0.171744	0.202969	0.686067	Lhfp	0.280629	-1.83326	1.36027	2.75198	2.0231	1.01657
ENSMUSG00000040667	19069	Nup88	5.05493	9.43453	1.41886	8.17722	4.24468	8.47349	6.66811	16.8421	Nup88	7.53924	2.91442	1.93133	4.14451	2.14593	1.1016
ENSMUSG00000048782	233752	Insc	0.401421	0.122106	0.170398	0.0555741	0.241369	0.0546666	0.132321	0.109174	Insc	0.160879	-2.63595	0.265335	0.575609	2.16937	1.11727
ENSMUSG00000070866	241514	Zfp804a	1.67336	4.38669	0.60583	6.09277	1.12699	4.00464	1.0431	3.77259	Zfp804a	2.83825	1.505	3.08743	6.83681	2.2144	1.14692
ENSMUSG00000042401	72832	Crtac1	0.010854	0.0645021	0.00979045	0.317676	0.00696147	0.0295218	0.0442985	0.134306	Crtac1	0.0772388	-3.69453	5.09172	17.7397	3.48403	1.80076
ENSMUSG00000070953	227746	Rabepk	1.99507	3.09861	2.66459	4.28588	2.95925	4.00322	1.61986	8.25929	Rabepk	3.61072	1.85229	1.45296	3.35361	2.30813	1.20672
ENSMUSG00000096887	100463512	Gm20594	186.968	14.7703	367.767	75.1731	113.692	11.6718	377.316	58.3919	Gm20594	150.719	7.23572	0.0908306	0.17958	1.97709	0.983377
ENSMUSG00000016763	64706	Scube1	1.64516	1.73839	1.32321	7.54642	0.806067	2.47326	2.00366	4.43709	Scube1	2.74666	1.45768	2.06249	3.95881	1.91944	0.940683
ENSMUSG00000053094	71667	Tmem248	2.49614	3.72744	1.93675	5.69717	2.84184	3.4519	4.17259	10.0181	Tmem248	4.29275	2.1019	1.35398	2.67128	1.97291	0.980327
ENSMUSG00000048249	77128	Crebrf	12.9685	6.82554	7.60997	9.38397	11.7906	7.09351	11.5159	11.5034	Crebrf	9.83643	3.29813	0.563971	1.11601	1.97885	0.984664
ENSMUSG00000030337	22317	Vamp1	20.1153	32.0854	16.4101	59.1414	17.9637	40.7215	14.1071	55.0493	Vamp1	31.9492	4.99771	1.93098	3.7531	1.94363	0.958751
ENSMUSG00000031601	18983	Cnot7	11.9592	12.1016	5.27853	15.0296	9.72417	13.2109	10.1706	19.0807	Cnot7	12.0694	3.59328	1.18524	2.36168	1.99258	0.994638
ENSMUSG00000019577	27273	Pdk4	3.57898	10.0535	0.494125	5.14305	2.81077	4.03533	1.17472	1.76829	Pdk4	3.63235	1.8609	2.12236	5.95684	2.80671	1.48888
ENSMUSG00000023008	22379	Fmnl3	0.195487	0.469813	0.242599	1.49183	0.748005	0.819458	0.534762	0.889171	Fmnl3	0.673891	-0.569412	1.74941	3.90606	2.23279	1.15885
ENSMUSG00000029817	101214	Tra2a	5.10082	7.20848	6.40228	17.2193	6.72842	9.10112	6.75782	18.6493	Tra2a	9.64593	3.26992	1.38292	2.7246	1.97018	0.97833
ENSMUSG00000029480	208144	Dhx37	0.899143	2.89822	0.253919	4.67005	1.86767	3.36465	2.33848	2.86471	Dhx37	2.3946	1.25979	2.51241	9.80845	3.90399	1.96495
ENSMUSG00000064254	66071	Ethe1	2.03062	3.56857	0.999954	6.67729	0.711965	2.03165	1.67642	4.88483	Ethe1	2.82266	1.49706	2.30548	4.79572	2.08014	1.05668
ENSMUSG00000026942	22030	Traf2	0.796669	0.671237	0.102658	0.19656	0.751703	0.597274	0.364569	0.494542	Traf2	0.496901	-1.00897	0.818558	1.63561	1.99816	0.998674
ENSMUSG00000001376	73288	Vps50	2.24015	3.34122	1.24396	2.69309	1.32059	2.73894	0.876767	4.8595	Vps50	2.41428	1.27159	1.78277	3.85372	2.16165	1.11213
ENSMUSG00000037826	243382	Ppm1k	12.347	13.3354	6.13408	19.3149	10.3392	14.7403	9.45498	17.9041	Ppm1k	12.9462	3.69446	1.25286	2.5212	2.01235	1.00888
ENSMUSG00000086629	69964	2810403D21Rik	0.207092	0.208094	0.00810292	0.0672306	0.00302482	0.031356	0.0139195	0.0676605	2810403D21Rik	0.07581	-3.72147	5.68555	6.57896	1.15714	0.21056
ENSMUSG00000056215	74354	Lrguk	0.372164	0.741437	0.146493	0.911601	0.199971	0.557658	0.306349	1.05892	Lrguk	0.536825	-0.897477	2.39046	4.8397	2.02459	1.01763
ENSMUSG00000066571	233103	4931406P16Rik	1.02074	1.35893	0.416615	1.49687	0.659118	1.05472	0.464871	1.066	4931406P16Rik	0.942234	-0.0858427	1.46576	2.94302	2.00784	1.00565
ENSMUSG00000028949	66993	Smarcd3	1.16923	1.69278	1.00746	3.72767	0.91904	2.55637	0.902605	3.79698	Smarcd3	1.97152	0.979306	2.11467	3.95337	1.8695	0.902653
ENSMUSG00000090862	68052	Rps13	191.359	193.408	127.556	274.725	213.04	285.149	177.839	431.722	Rps13	236.85	7.88783	1.17459	2.29068	1.95019	0.963612
ENSMUSG00000025503	21351	Taldo1	13.7763	19.0865	8.19651	21.2963	14.5061	16.7144	10.5671	25.0895	Taldo1	16.1541	4.01383	1.26885	2.48626	1.95947	0.97046
ENSMUSG00000051177	18795	Plcb1	0.398082	0.498664	0.161089	0.802149	0.252057	0.562323	0.223539	0.484575	Plcb1	0.42281	-1.24192	1.7418	3.57363	2.05169	1.03681
ENSMUSG00000037001	22698	Zfp39	1.00111	2.98493	0.533554	3.14313	1.27472	2.56524	0.664506	2.61374	Zfp39	1.84762	0.885665	2.49701	4.91215	1.96721	0.976152
ENSMUSG00000002107	14007	Celf2	2.36317	3.03693	1.28204	4.24682	1.83411	2.63537	1.76656	3.80211	Celf2	2.62089	1.39006	1.36099	2.7324	2.00766	1.00551
ENSMUSG00000020108	74747	Ddit4	13.8253	13.4672	10.7207	10.4068	24.7089	7.2457	38.6702	43.922	Ddit4	20.3708	4.34843	0.633671	1.05326	1.66216	0.733061
ENSMUSG00000034486	14472	Gbx2	28.9987	40.1634	31.0764	115.529	31.5182	49.4207	51.1904	115.409	Gbx2	57.9132	5.85582	1.47651	2.98604	2.02237	1.01605
ENSMUSG00000022827	67657	Rabl3	1.98756	3.264	1.17503	3.05762	0.459652	0.575498	0.710107	2.1621	Rabl3	1.67395	0.743253	1.44712	2.82345	1.95108	0.964273
ENSMUSG00000042772	226517	Smg7	8.95987	18.5236	4.79459	23.821	9.71084	16.0338	6.70717	17.7477	Smg7	13.2873	3.73198	1.85926	3.80719	2.04769	1.034
ENSMUSG00000036599	59031	Chst12	0.627485	0.686751	1.25819	0.752385	0.528923	0.69783	0.261653	2.43249	Chst12	0.905714	-0.142872	1.2069	4.94731	4.0992	2.03534
ENSMUSG00000044071	268354	Tafa2	0.325513	0.440253	0.217553	0.871714	0.334211	0.5032	0.285024	0.556983	Tafa2	0.441806	-1.17851	1.42906	2.98053	2.08566	1.0605
ENSMUSG00000025246	21372	Tbl1x	5.65185	7.64843	3.0215	9.49319	5.28387	5.31604	4.1964	6.98347	Tbl1x	5.94934	2.57273	1.17967	2.40302	2.03702	1.02646
ENSMUSG00000011257	230721	Pabpc4	4.70331	4.9245	1.52245	6.9255	1.87499	3.58525	2.22531	3.75898	Pabpc4	3.69004	1.88363	1.47959	3.11905	2.10806	1.07591
ENSMUSG00000026566	68481	Mpzl1	1.19432	2.01905	0.89744	2.38299	1.15371	1.43117	0.998362	3.02458	Mpzl1	1.6377	0.711673	1.46552	2.84243	1.93954	0.955715
ENSMUSG00000040044	50793	Orc3	5.0782	8.5106	2.56396	10.1156	4.88231	7.4573	3.93733	9.78345	Orc3	6.54109	2.70953	1.60166	3.21505	2.00732	1.00527
ENSMUSG00000046058	386655	Eid2	58.2606	65.707	47.2637	109.632	51.4475	84.1472	44.0375	134.115	Eid2	74.3263	6.2158	1.3817	2.68252	1.94146	0.957144
ENSMUSG00000116138	223665	C030006K11Rik	19.8836	79.325	13.2112	75.8333	24.8679	83.657	6.75684	60.493	C030006K11Rik	45.5035	5.5079	3.67676	7.34646	1.99808	0.998613
ENSMUSG00000040040	21821	Ift88	1.01956	1.35471	0.265521	1.12173	0.730508	1.21688	0.717921	1.44012	Ift88	0.983369	-0.0241948	1.49725	3.11531	2.08068	1.05706
ENSMUSG00000040455	77593	Usp45	4.2929	5.33364	2.01621	9.64212	3.36188	6.95068	3.06565	6.30222	Usp45	5.12066	2.35633	1.65497	3.41903	2.06592	1.04678
ENSMUSG00000033819	73062	Ppp1r16a	7.33075	9.55656	1.88894	5.35313	5.63501	8.02595	4.16673	10.447	Ppp1r16a	6.5505	2.71161	1.36396	2.67059	1.95796	0.969351
ENSMUSG00000029178	16599	Klf3	10.2982	11.9601	3.0993	11.0655	3.74568	8.27274	2.60382	7.1557	Klf3	7.27514	2.86298	1.68499	3.15925	1.87493	0.906839
ENSMUSG00000005447	18476	Pafah1b3	8.01606	4.08357	8.25313	11.8704	16.1795	12.6681	7.35628	7.80167	Pafah1b3	9.52859	3.25226	0.646198	1.24942	1.93349	0.951209
ENSMUSG00000027247	228359	Arhgap1	7.69898	11.5146	6.63141	21.4934	5.4019	6.95567	7.24548	16.4632	Arhgap1	10.4256	3.38205	1.39162	2.75667	1.98092	0.986168
ENSMUSG00000031422	56397	Morf4l2	50.4799	56.5635	23.1163	65.3596	37.3686	65.8282	41.4828	110.716	Morf4l2	56.3643	5.81671	1.44105	2.74819	1.90707	0.931358
ENSMUSG00000031774	102122	Fam192a	10.5529	11.1189	2.52404	7.83203	4.91795	7.92649	4.70604	9.83551	Fam192a	7.42674	2.89273	1.33269	2.59648	1.9483	0.962213
ENSMUSG00000013736	70047	Trnt1	10.0996	12.4343	5.59099	17.458	10.8777	12.8615	8.21818	14.6277	Trnt1	11.521	3.52619	1.20677	2.45122	2.03123	1.02235
ENSMUSG00000040236	66682	Trappc5	35.7834	40.8894	20.3943	48.62	25.8653	40.0119	17.8341	50.472	Trappc5	34.9838	5.12861	1.34481	2.60704	1.93859	0.955008
ENSMUSG00000024589	83814	Nedd4l	4.62732	8.5896	2.40434	13.9588	2.3893	7.83263	2.56989	10.2725	Nedd4l	6.58056	2.71821	2.56725	4.90148	1.90923	0.932995
ENSMUSG00000038582	320717	Pptc7	7.35642	9.31449	5.31067	10.9682	5.97023	6.52479	5.43732	13.8918	Pptc7	8.09675	3.01734	1.17953	2.31011	1.9585	0.969752
ENSMUSG00000020280	74467	Pus10	0.498214	0.430787	0.205869	0.448202	0.410717	0.383064	0.436581	0.616578	Pus10	0.428751	-1.22179	0.898667	1.79471	1.99708	0.99789
ENSMUSG00000030979	22276	Uros	1.05751	1.66614	0.791708	3.74226	0.70453	3.511	0.654256	4.14281	Uros	2.03378	1.02416	3.2795	5.52946	1.68607	0.753663
ENSMUSG00000020926	11488	Adam11	5.68816	8.27223	5.61875	20.4369	8.8661	12.1269	13.5064	28.12	Adam11	12.8294	3.68139	1.41104	2.85961	2.0266	1.01906
ENSMUSG00000039801	73692	Cplane1	1.31463	3.07586	0.712562	2.92356	1.4471	2.12245	1.1632	3.70284	Cplane1	2.05777	1.04109	1.9032	3.6431	1.91419	0.936736
ENSMUSG00000037972	20621	Snn	18.1	15.1995	8.37169	12.5847	17.1154	13.2787	12.8091	21.121	Snn	14.8225	3.88972	0.807794	1.57607	1.95108	0.964274
ENSMUSG00000044795	327951	Cyb5d1	21.7716	29.0702	8.29915	27.3899	12.6687	23.0636	9.60599	26.8952	Cyb5d1	19.8456	4.31074	1.57788	3.05008	1.93303	0.950863
ENSMUSG00000059824	13170	Dbp	4.7878	5.90233	4.91772	13.1218	5.00668	10.734	4.22393	15.9028	Dbp	8.07463	3.0134	1.68836	3.2166	1.90517	0.929917
ENSMUSG00000034832	194388	Tet3	3.62588	4.75955	1.83722	6.89836	2.11988	2.90304	2.12993	3.87574	Tet3	3.5187	1.81504	1.34105	2.78722	2.07839	1.05546
ENSMUSG00000055932	26383	Fto	1.30236	1.39365	0.720015	2.42235	1.1092	2.02467	1.06116	2.3414	Fto	1.54685	0.629335	1.44772	2.78538	1.92398	0.944093
ENSMUSG00000037112	235344	Sik2	0.998172	2.1288	0.707035	4.23452	0.858984	2.17768	0.49305	1.6915	Sik2	1.66122	0.732242	2.33394	4.70991	2.01801	1.01293
ENSMUSG00000026074	26921	Map4k4	2.76812	3.51739	1.83637	4.74343	1.76541	3.10821	1.35487	4.45551	Map4k4	2.94366	1.55761	1.51565	2.93578	1.93698	0.953811
ENSMUSG00000034723	52837	Tmx4	11.5916	8.39386	9.88205	15.9788	8.85364	7.15334	12.4355	17.0842	Tmx4	11.4216	3.5137	0.766045	1.49539	1.95209	0.965019
ENSMUSG00000016382	102866	Pls3	5.70869	5.83433	2.99099	6.48227	4.77539	9.12708	3.64319	12.4492	Pls3	6.37639	2.67274	1.46664	2.79219	1.9038	0.928881
ENSMUSG00000018589	237213	Glra2	0.155655	0.0719244	0.159077	0.255845	0.152761	0.103408	0.245669	0.180959	Glra2	0.165662	-2.59368	0.569501	1.17245	2.05874	1.04176
ENSMUSG00000021767	54169	Kat6b	1.17785	3.17789	0.539834	3.97751	0.738012	1.67487	1.01461	3.19336	Kat6b	1.93674	0.953631	2.48374	5.25771	2.11685	1.08192
ENSMUSG00000028430	230082	Nol6	41.115	61.8825	21.4239	81.3336	20.0471	55.112	16.7586	69.1579	Nol6	45.8538	5.51897	2.12712	3.96155	1.8624	0.897163
ENSMUSG00000084890	353123	A830036E02Rik	6.9397	8.25585	3.14591	13.0232	3.86458	12.5034	1.65287	5.81266	A830036E02Rik	6.89977	2.78655	2.21252	3.82821	1.73025	0.790977
ENSMUSG00000002679	69792	Med6	1.06996	1.72553	0.399761	2.90777	0.935179	1.47196	1.88277	2.48352	Med6	1.60956	0.686663	1.59335	4.29642	2.69648	1.43108
ENSMUSG00000023927	20230	Satb1	3.07516	3.21346	1.6944	4.53557	2.30619	3.15229	1.64726	3.32129	Satb1	2.8682	1.52015	1.20593	2.34653	1.94583	0.960388
ENSMUSG00000053214	100502829	Gm9899	3.88914	4.33861	2.47709	11.1678	4.94923	11.5869	4.3123	9.43507	Gm9899	6.51952	2.70477	1.72836	3.34819	1.9372	0.953972
ENSMUSG00000073650	241112	Catip	2.80474	4.12822	0.998646	4.96493	1.24265	2.59305	0.476532	1.11184	Catip	2.29008	1.1954	1.77929	3.65243	2.05274	1.03755
ENSMUSG00000030956	77938	Fam53b	2.73793	2.52477	1.4724	2.18985	2.2542	1.55077	1.42287	2.29201	Fam53b	2.0556	1.03956	0.805048	1.54905	1.92417	0.944239
ENSMUSG00000025903	18777	Lypla1	2.68523	3.29351	1.23282	2.83161	2.12244	2.41603	2.11839	4.86037	Lypla1	2.69505	1.43031	1.18243	2.29561	1.94144	0.957124
ENSMUSG00000049940	70804	Pgrmc2	8.22208	3.45052	7.70681	8.25542	11.3427	7.52977	11.2185	10.9977	Pgrmc2	8.59044	3.10273	0.541753	1.02575	1.89338	0.920968
ENSMUSG00000030701	27276	Plekhb1	34.6098	22.5617	26.6134	25.1234	30.0915	12.0842	25.857	27.0153	Plekhb1	25.4945	4.67212	0.526734	0.994404	1.88787	0.916757
ENSMUSG00000040701	11766	Ap1g2	0.0147552	0.10316	0.598922	0.266213	0.230675	0.902985	0.0153103	3.54838	Ap1g2	0.71005	-0.494007	5.45297	116.105	21.292	4.41224
ENSMUSG00000026749	59126	Nek6	2.17184	6.01186	0.61742	3.39327	1.42851	1.67266	1.68239	3.73316	Nek6	2.58889	1.37233	1.96951	3.85743	1.95858	0.969805
ENSMUSG00000047344	236285	Lancl3	0.237715	0.30631	0.127445	0.612194	0.0479927	0.0619423	0.154836	0.201635	Lancl3	0.218759	-2.19259	1.28961	3.05291	2.36731	1.24325
ENSMUSG00000011751	80297	Sptbn4	1.24264	1.38153	0.672475	7.03682	0.671608	2.11461	0.906201	1.13978	Sptbn4	1.89571	0.922737	2.13018	5.86091	2.75137	1.46015
ENSMUSG00000000876	59038	Pxmp4	3.65138	4.91903	2.73262	5.9853	2.77413	5.97182	2.26367	11.2546	Pxmp4	4.94407	2.3057	1.74993	3.58108	2.04642	1.0331
ENSMUSG00000024862	16594	Klc2	39.8333	66.6588	34.0558	120.425	44.6397	77.2917	27.301	83.9604	Klc2	61.7707	5.94885	1.70245	3.30574	1.94175	0.957358
ENSMUSG00000038456	209773	Dennd2a	1.11011	1.20187	0.347241	0.849425	0.761361	1.01095	0.421667	0.929844	Dennd2a	0.829059	-0.270454	1.20524	2.32568	1.92964	0.948335
ENSMUSG00000032198	319899	Dock6	0.277975	1.07359	0.030331	1.1055	0.180622	2.00448	0.127933	0.564426	Dock6	0.670607	-0.576461	7.47993	20.4299	2.73129	1.44958
ENSMUSG00000039220	52040	Ppp1r10	8.08422	8.3632	6.68752	32.0232	5.58357	11.9661	8.3806	14.5297	Ppp1r10	11.9523	3.57921	1.5888	3.26111	2.05256	1.03742
ENSMUSG00000047897	382089	Ripply2	0.756303	1.55796	0.208835	5.03571	0.38979	3.12233	0.952915	2.44132	Ripply2	1.80815	0.854511	5.03513	13.3377	2.64892	1.40541
ENSMUSG00000036073	14430	Galt	22.3511	30.1199	12.433	77.3679	14.8962	59.5745	12.1802	39.489	Galt	33.5515	5.0683	2.67344	4.73244	1.77017	0.823885
ENSMUSG00000026966	68475	Ssna1	85.2422	41.6819	85.5689	70.353	78.8147	42.408	73.2687	87.6249	Ssna1	70.6203	6.14201	0.513527	1.00906	1.96496	0.974498
ENSMUSG00000003380	14470	Rabac1	50.4836	98.5701	54.3501	131.302	67.8191	74.9658	60.1522	200.805	Rabac1	92.306	6.52835	1.52895	2.87707	1.88173	0.912061
ENSMUSG00000033365	230673	Ipo13	15.2779	30.9374	9.07428	41.3332	11.6798	23.1479	7.61215	25.0586	Ipo13	20.5152	4.35862	2.00342	3.92345	1.95838	0.969658
ENSMUSG00000022668	66067	Gtpbp8	9.93806	11.2713	4.06346	14.6081	7.42876	9.57889	5.01523	7.62192	Gtpbp8	8.69072	3.11947	1.21179	2.55738	2.11041	1.07752
ENSMUSG00000051224	245695	Tceanc	0.567724	0.573327	0.103638	0.682856	0.531012	1.85512	0.392721	0.783942	Tceanc	0.686293	-0.543104	2.25172	4.29252	1.90633	0.9308
ENSMUSG00000032657	68521	Fam189b	9.80766	30.9571	7.34121	32.9611	11.1469	14.4821	5.82661	19.8333	Fam189b	16.5445	4.04828	2.22781	3.9469	1.77165	0.825093
ENSMUSG00000031144	20977	Syp	52.1641	65.0211	56.9172	162.206	42.9562	61.6063	67.7929	158.478	Syp	83.3928	6.38185	1.34032	2.59377	1.93519	0.952476
ENSMUSG00000019891	66686	Dcbld1	0.0256138	0.0259189	0.0938054	0.370238	0.0826803	0.11	0.130089	0.165361	Dcbld1	0.125463	-2.99466	1.17117	2.609	2.22769	1.15555
ENSMUSG00000026657	209630	Frmd4a	0.408691	0.670986	0.218962	1.12155	0.305386	0.790866	0.306521	0.948124	Frmd4a	0.596386	-0.745683	2.11576	4.10764	1.94145	0.957135
ENSMUSG00000022096	15460	Hr	3.82048	9.39133	3.67083	15.6843	1.78042	4.21346	2.54307	12.8962	Hr	6.75001	2.75489	2.41236	4.6719	1.93665	0.953567
ENSMUSG00000031600	52348	Vps37a	15.6786	17.4079	6.38368	24.1645	10.4768	16.3992	11.7706	20.1264	Vps37a	15.301	3.93555	1.33779	2.74762	2.05385	1.03833
ENSMUSG00000070047	14107	Fat1	1.26096	2.92623	1.62975	6.65145	1.47986	1.6959	1.73612	4.21255	Fat1	2.6991	1.43248	1.73332	3.25384	1.87724	0.90861
ENSMUSG00000038351	97761	Sgsm2	3.72503	8.07685	1.91841	6.78269	3.15806	4.27904	1.32263	4.09064	Sgsm2	4.16917	2.05976	1.76161	3.31419	1.88134	0.911761
ENSMUSG00000028165	67006	Cisd2	14.0039	17.0736	6.11739	12.2422	9.5293	13.1029	9.40679	29.3184	Cisd2	13.8493	3.79174	1.29711	2.55897	1.97283	0.980268
ENSMUSG00000015016	257633	Acsf3	0.814873	1.53646	0.482765	1.93004	0.503397	1.26189	0.58492	2.57183	Acsf3	1.21077	0.275928	2.19614	4.19739	1.91126	0.934525
ENSMUSG00000029088	80334	Kcnip4	0.381991	0.421433	0.224564	0.717928	0.266902	0.505353	0.385333	0.936226	Kcnip4	0.479966	-1.05899	1.49833	2.81332	1.87764	0.908919
ENSMUSG00000062995	15893	Ica1	0.686843	0.792414	0.385603	1.23583	0.559628	1.10099	0.603166	1.58475	Ica1	0.868653	-0.203148	1.56053	2.91616	1.8687	0.902036
ENSMUSG00000026426	68724	Arl8a	92.2284	153.78	59.2204	206.632	104.69	158.635	77.9438	209.343	Arl8a	132.809	7.05321	1.59133	3.08751	1.94021	0.956213
ENSMUSG00000002064	20316	Sdf2	11.5031	12.407	8.23227	7.58931	5.99737	7.11637	5.55244	28.5733	Sdf2	10.8714	3.44247	1.13258	3.034	2.67883	1.4216
ENSMUSG00000042271	237082	Nxt2	14.8228	13.346	7.05205	13.5266	12.5846	10.0075	11.2954	15.6191	Nxt2	12.2818	3.61845	0.847796	1.65045	1.94675	0.961069
ENSMUSG00000022055	18039	Nefl	231.436	489.056	126.531	676.186	196.795	520.238	180.43	698.566	Nefl	389.905	8.60698	2.37834	4.60785	1.93742	0.954137
ENSMUSG00000037110	241694	Ralgapa2	0.573593	1.19153	0.237516	1.35267	0.339411	0.522596	0.268525	0.557844	Ralgapa2	0.630461	-0.665521	1.80851	3.88626	2.14887	1.10358
ENSMUSG00000037098	215445	Rab11fip3	5.35416	6.48711	2.1868	8.75687	3.02149	6.63647	3.56905	8.77195	Rab11fip3	5.59799	2.48491	1.70401	3.2311	1.89617	0.923091
ENSMUSG00000007682	13371	Dio2	13.0099	10.6772	8.26692	18.9753	8.65771	6.15539	10.9709	10.3132	Dio2	10.8783	3.44338	0.765836	1.61769	2.11232	1.07883
ENSMUSG00000026096	72085	Osgepl1	3.21836	4.19453	0.952884	5.85503	1.27519	3.32055	2.1909	4.47377	Osgepl1	3.18515	1.67136	1.95364	4.09326	2.0952	1.06709
ENSMUSG00000023988	53414	Bysl	6.8099	9.55616	3.15905	10.3166	3.76712	10.6503	4.16898	18.7162	Bysl	8.39304	3.06919	2.11522	3.87756	1.83317	0.874344
ENSMUSG00000027164	22034	Traf6	5.30449	8.58633	3.45865	9.99077	4.90977	5.27883	3.41229	7.59183	Traf6	6.06662	2.60089	1.34693	2.55674	1.8982	0.924632
ENSMUSG00000021185	217830	Dglucy	0.145471	0.249002	0.255	0.351956	0.255774	0.260935	0.237346	1.10755	Dglucy	0.35788	-1.48245	1.36593	3.02331	2.21336	1.14624
ENSMUSG00000060216	216869	Arrb2	13.7325	14.9415	8.44305	19.25	8.26585	9.40155	8.73525	17.4795	Arrb2	12.5312	3.64745	1.11272	2.14051	1.92367	0.943861
ENSMUSG00000046096	233812	Mosmo	6.34572	4.51242	3.98929	6.90332	4.56132	3.06753	4.89865	4.98416	Mosmo	4.9078	2.29508	0.691803	1.37396	1.98605	0.989905
ENSMUSG00000059820	270156	Nkapd1	5.53598	6.80032	2.1326	4.98623	3.42182	4.65604	2.24949	5.9202	Nkapd1	4.46283	2.15796	1.29454	2.48495	1.91956	0.940778
ENSMUSG00000000266	23947	Mid2	2.09845	2.45054	1.35054	3.29129	1.98545	3.95146	1.5762	5.53305	Mid2	2.77962	1.47489	1.579	2.97369	1.88328	0.913247
ENSMUSG00000027858	70747	Tspan2	10.3429	5.82837	7.67948	13.0437	9.46874	6.56331	10.8144	9.13339	Tspan2	9.10929	3.18734	0.628335	1.27153	2.02366	1.01696
ENSMUSG00000074212	70604	Dnajb14	15.1678	20.2883	9.29769	24.2881	15.0854	15.7618	13.5284	26.5743	Dnajb14	17.499	4.1292	1.19122	2.2883	1.92098	0.94184
ENSMUSG00000003814	12317	Calr	39.6297	72.3174	28.0445	89.1938	28.852	36.6706	45.7324	122.402	Calr	57.8553	5.85438	1.54791	2.92846	1.89188	0.919824
ENSMUSG00000061186	353282	Sfmbt2	0.113705	0.335833	0.055962	0.241658	0.161427	0.237139	0.103781	0.382329	Sfmbt2	0.203979	-2.29351	2.21128	4.00113	1.80942	0.855525
ENSMUSG00000033799	105203	Tasor2	2.70091	3.81701	1.91775	6.46677	1.72345	4.43967	1.73217	6.85445	Tasor2	3.70652	1.89007	1.99463	3.6646	1.83724	0.877536
ENSMUSG00000079657	328778	Rab26	2.51248	7.56634	1.90316	7.99742	6.55327	6.72403	4.40371	11.8639	Rab26	6.19054	2.63007	2.01878	3.44813	1.70803	0.77233
ENSMUSG00000005534	16337	Insr	0.887553	1.14183	0.737303	1.98546	0.484009	0.737797	0.585912	1.56217	Insr	1.01525	0.0218413	1.40542	2.67955	1.90658	0.93099
ENSMUSG00000036834	269437	Plch1	0.488974	1.0266	0.328545	1.28363	0.64683	1.02617	0.539382	1.68174	Plch1	0.877734	-0.188145	1.84298	3.51246	1.90586	0.930442
ENSMUSG00000097023	101694	Mir9-3hg	1.83086	2.02711	0.548786	1.21422	1.01396	1.34556	0.642768	1.56081	Mir9-3hg	1.27301	0.348243	1.21711	2.32041	1.90648	0.930914
ENSMUSG00000014846	67971	Tppp3	67.2941	26.9696	49.8683	77.0363	50.4465	40.6418	69.9169	53.4062	Tppp3	54.4475	5.76679	0.603207	1.15432	1.91364	0.936323
ENSMUSG00000029729	74570	Zkscan1	23.3514	23.7904	12.4102	32.8348	18.3645	21.1039	17.4705	28.2245	Zkscan1	22.1938	4.47208	1.08398	2.13067	1.96559	0.974964
ENSMUSG00000040424	233020	Hipk4	3.2165	6.8248	3.83148	14.6654	7.95205	9.74038	2.4061	5.96404	Hipk4	6.8251	2.77085	1.67335	3.15316	1.88434	0.914061
ENSMUSG00000029376	665563	Mthfd2l	0.395883	0.183297	0.32052	0.241762	0.230157	0.173815	0.125137	0.211572	Mthfd2l	0.235268	-2.08762	0.609104	1.2225	2.00705	1.00508
ENSMUSG00000074457	67860	S100a16	42.8531	10.5198	12.661	10.5773	20.6522	16.643	19.2349	16.611	S100a16	18.719	4.22644	0.525679	0.849507	1.61602	0.692443
ENSMUSG00000047910	93887	Pcdhb16	4.55202	6.53126	1.16	10.7142	1.90642	8.50811	4.88776	12.3545	Pcdhb16	6.32678	2.66147	2.94884	5.882	1.99468	0.99616
ENSMUSG00000035834	67486	Polr3g	0.515625	0.567445	0.10151	0.350932	0.183727	1.04426	0.369892	2.43498	Polr3g	0.696047	-0.522744	3.39214	5.02004	1.47991	0.565505
ENSMUSG00000028397	76804	Kdm4c	0.974048	0.998711	0.234465	0.842028	0.466804	0.819907	0.510981	0.931569	Kdm4c	0.722314	-0.469302	1.39087	2.70719	1.94639	0.960803
ENSMUSG00000022641	70508	Bbx	1.86305	2.11386	0.828963	3.49223	1.17996	2.14621	1.39422	2.48222	Bbx	1.93759	0.954262	1.47675	2.99656	2.02916	1.02088
ENSMUSG00000029547	68510	Ints1	5.45653	13.8014	3.37967	15.9848	4.36292	9.67151	2.67237	11.5075	Ints1	8.35459	3.06257	2.37304	4.51789	1.90384	0.92891
ENSMUSG00000043004	14702	Gng2	9.69267	10.0452	5.92535	16.329	8.539	11.6514	7.56284	14.0918	Gng2	10.4796	3.38952	1.20043	2.30954	1.92393	0.944058
ENSMUSG00000044968	242864	Napepld	10.9379	13.2627	5.44731	24.9827	6.03169	13.2753	9.1331	19.2856	Napepld	12.7945	3.67746	1.70673	3.34893	1.96218	0.97246
ENSMUSG00000045659	233765	Plekha7	0.277706	0.828741	0.400725	1.52774	0.742566	1.10733	0.337949	1.43036	Plekha7	0.831638	-0.265972	2.23773	4.02245	1.79756	0.846039
ENSMUSG00000029203	53323	Ube2k	11.393	15.6272	5.94134	17.5853	9.18539	15.1434	7.03291	19.4795	Ube2k	12.6735	3.66375	1.51015	2.8648	1.89703	0.923742
ENSMUSG00000087479	102635192	Gm16835	1.18976	3.00375	0.674283	4.50511	0.547579	1.71039	0.579155	2.47735	Gm16835	1.83592	0.876505	2.82412	5.47943	1.94023	0.956228
ENSMUSG00000022538	224092	Lsg1	1.87734	2.21298	1.40506	3.92097	2.03713	2.78316	1.86189	3.88967	Lsg1	2.49852	1.32108	1.2725	2.43985	1.91737	0.939127
ENSMUSG00000007817	328365	Zmiz1	4.78398	8.7592	2.73341	11.3385	3.09692	6.13834	2.9359	9.2898	Zmiz1	6.13451	2.61695	1.90651	3.65616	1.91772	0.939395
ENSMUSG00000040331	67872	Nsmce4a	2.183	3.35198	0.766153	3.07909	1.31085	4.04786	1.00101	4.27126	Nsmce4a	2.5014	1.32274	2.31173	4.14293	1.79214	0.841681
ENSMUSG00000028246	76132	Faxc	10.8068	18.8129	4.63212	16.4181	8.70232	11.0305	7.77848	17.506	Faxc	11.9609	3.58025	1.50419	2.89748	1.92628	0.945817
ENSMUSG00000018322	67145	Tomm34	10.2879	19.3658	5.39613	14.5832	13.7036	17.9793	7.59708	25.0746	Tomm34	14.2484	3.83273	1.5972	3.00155	1.87925	0.910158
ENSMUSG00000028073	73182	Pear1	0.0015482	0.00270603	0.0254362	0.14587	0.00558548	0.00789552	0.00963866	0.0149926	Pear1	0.0267091	-5.22653	1.58072	3.64511	2.30598	1.20538
ENSMUSG00000037750	216971	Fam222b	10.0706	14.5689	3.68591	21.5644	6.47614	15.8227	5.46712	11.9203	Fam222b	11.197	3.48504	1.94495	4.01542	2.06453	1.04582
ENSMUSG00000096910	100043468	Zfp955b	6.29074	7.30292	3.39193	12.2892	5.18541	7.60274	4.1828	7.08886	Zfp955b	6.66682	2.737	1.31354	2.65891	2.02423	1.01738
ENSMUSG00000032766	66066	Gng11	26.3137	10.1548	3.17253	3.86485	11.8431	3.45451	7.32601	2.43886	Gng11	8.57103	3.09947	0.338802	0.775563	2.28914	1.1948
ENSMUSG00000031732	244650	Phlpp2	2.28288	3.7158	2.00502	5.13404	1.65767	2.55458	1.21744	4.29653	Phlpp2	2.85799	1.515	1.58438	3.04488	1.92181	0.942469
ENSMUSG00000047216	227485	Cdh19	0.0901308	0.0949846	0.0717345	0.27368	0.0270972	0.110406	0.136156	0.551929	Cdh19	0.169515	-2.56052	2.56414	3.93441	1.53439	0.617669
ENSMUSG00000022557	12181	Bop1	2.19196	5.87454	1.39814	7.65555	3.62595	6.7237	3.20946	10.4876	Bop1	5.14586	2.36341	2.26718	4.37161	1.92821	0.947264
ENSMUSG00000070000	74015	Fcho1	2.94932	11.9209	2.0124	11.989	2.71755	7.67135	1.39554	9.61947	Fcho1	6.28444	2.65178	3.4324	6.42529	1.87195	0.904545
ENSMUSG00000033319	240263	Fem1c	15.1883	15.3562	10.9877	23.0068	10.1485	15.2424	11.6398	30.3701	Fem1c	16.4925	4.04374	1.25649	2.35151	1.87149	0.904185
ENSMUSG00000068457	22290	Uty	0.622135	0.754097	0.344014	1.30292	0.368826	0.859037	0.414695	1.11184	Uty	0.722195	-0.46954	1.77061	3.23424	1.82663	0.869181
ENSMUSG00000020300	67579	Cpeb4	11.0635	18.6005	4.20947	16.0048	9.18609	12.944	6.14922	13.7708	Cpeb4	11.4911	3.52244	1.54517	3.02077	1.95497	0.967147
ENSMUSG00000026986	140483	Hnmt	0.445396	0.524922	0.516539	0.734702	0.520318	0.614368	0.842436	2.96171	Hnmt	0.895048	-0.159962	1.17965	2.469	2.09299	1.06557
ENSMUSG00000058317	218793	Ube2e2	0.471839	0.776345	0.278095	0.809061	0.488009	0.549991	0.31542	0.722243	Ube2e2	0.551375	-0.858893	1.38618	2.59954	1.87532	0.907138
ENSMUSG00000025962	75619	Fastkd2	1.50585	3.71576	1.26507	4.39982	1.59784	3.79793	1.62377	9.83283	Fastkd2	3.46736	1.79384	2.42223	4.76674	1.96791	0.976665
ENSMUSG00000032306	110119	Mpi	20.1096	20.7343	10.5372	27.9347	8.02764	18.8892	10.967	36.0254	Mpi	19.1531	4.25951	1.69204	2.96797	1.75408	0.810712
ENSMUSG00000028578	67770	Caap1	0.152278	0.185947	0.175391	0.501806	0.47161	0.73758	0.296532	0.710387	Caap1	0.403941	-1.30778	1.39253	2.62835	1.88746	0.91645
ENSMUSG00000020570	19027	Sypl	4.81539	3.73451	2.13977	4.19189	5.67033	4.17424	4.15512	4.34553	Sypl	4.15335	2.05427	0.755846	1.50243	1.98775	0.991134
ENSMUSG00000042670	66541	Immp1l	1.59051	1.91441	0.739475	1.94654	0.887456	1.2842	1.50324	3.56692	Immp1l	1.67909	0.747682	1.32535	2.50257	1.88823	0.917032
ENSMUSG00000004937	52551	Sgta	18.878	21.6849	9.32813	26.2111	20.9709	28.6575	15.0075	30.0539	Sgta	21.349	4.4161	1.25761	2.40624	1.91334	0.936095
ENSMUSG00000025609	27418	Mkln1	3.7353	7.68635	2.05481	8.20307	3.40152	5.17452	3.2302	9.07056	Mkln1	5.31954	2.4113	1.7895	3.4001	1.90003	0.92602
ENSMUSG00000020776	217335	Fbf1	7.81676	9.47589	1.93058	6.49707	3.23236	7.48323	3.5052	10.4544	Fbf1	6.29944	2.65522	1.76368	3.17394	1.79962	0.847692
ENSMUSG00000024182	12005	Axin1	0.579907	3.27246	0.440351	2.04271	0.971353	1.13015	0.590978	2.98839	Axin1	1.50204	0.58692	3.40328	4.84775	1.42444	0.510392
ENSMUSG00000059278	78304	Naa38	62.2775	69.8523	29.4229	62.6213	43.7672	81.2551	34.2652	119.721	Naa38	62.8979	5.97494	1.48908	2.81114	1.88784	0.916736
ENSMUSG00000038406	233208	Scaf1	17.7263	53.6266	8.88957	73.1917	18.9309	50.6872	13.5157	47.4696	Scaf1	35.5047	5.14994	2.85137	5.87281	2.05964	1.04239
ENSMUSG00000025277	66082	Abhd6	0.450289	0.691058	0.702652	2.62877	0.575845	0.780397	1.56123	3.09847	Abhd6	1.31109	0.390765	1.44496	2.86292	1.98132	0.986459
ENSMUSG00000025153	14104	Fasn	32.15	54.0594	23.502	88.0891	29.0618	50.319	26.4408	73.3111	Fasn	47.1167	5.55817	1.70646	3.2604	1.91062	0.934041
ENSMUSG00000024346	67199	Pfdn1	1.77293	2.48069	1.19401	4.20246	1.70679	4.30327	1.31092	4.67902	Pfdn1	2.70626	1.4363	1.96024	3.54444	1.80817	0.854532
ENSMUSG00000100826	16353	Snhg14	0.470335	1.48159	0.313649	2.21137	0.429056	1.45031	0.48858	2.6273	Snhg14	1.18402	0.243699	3.26516	6.21395	1.90311	0.928357
ENSMUSG00000040151	23908	Hs2st1	1.50921	1.60893	0.940091	2.66754	0.781883	0.977835	1.13779	1.90164	Hs2st1	1.44062	0.526685	1.15834	2.25444	1.94626	0.960705
ENSMUSG00000033377	114301	Palmd	0.571375	3.10202	0.0969168	1.37917	0.286067	1.62941	0.208109	1.60724	Palmd	1.11004	0.15061	5.56247	10.9768	1.97336	0.980656
ENSMUSG00000039419	66797	Cntnap2	0.174231	0.305083	0.111645	0.467495	0.128593	0.225406	0.176684	0.460171	Cntnap2	0.256164	-1.96486	1.75195	3.39591	1.93836	0.95484
ENSMUSG00000050121	226115	Opalin	7.82673	2.63128	2.34568	1.94007	6.67815	2.49386	3.17196	1.71074	Opalin	3.59981	1.84792	0.354813	0.683208	1.92554	0.945264
ENSMUSG00000018572	78246	Phf23	31.1144	95.8671	12.1848	63.4946	27.8025	39.8238	17.7233	53.2862	Phf23	42.6621	5.41488	2.25675	4.10876	1.82065	0.864458
ENSMUSG00000005897	22025	Nr2c1	1.12083	1.46718	0.416084	0.732886	0.885086	1.33291	0.374353	1.48679	Nr2c1	0.977015	-0.0335475	1.40749	2.86651	2.03661	1.02617
ENSMUSG00000050534	15564	Htr5b	2.36322	1.26582	3.16187	6.04918	3.81983	3.07779	3.53976	2.82989	Htr5b	3.26342	1.70638	0.670686	1.35631	2.02227	1.01598
ENSMUSG00000031446	99375	Cul4a	9.51625	13.5351	4.2202	11.0572	5.9069	13.2733	4.26994	18.4498	Cul4a	10.0286	3.32605	1.8347	3.47046	1.89157	0.919584
ENSMUSG00000032872	266690	Cyb5r4	2.80492	3.11881	1.00065	2.1054	1.90344	2.56082	2.36666	5.9585	Cyb5r4	2.7274	1.44753	1.22864	2.31086	1.88083	0.911368
ENSMUSG00000056124	56386	B4galt6	8.38613	9.91679	4.35482	13.8527	6.63658	9.93127	7.55357	14.8759	B4galt6	9.43847	3.23855	1.33948	2.5752	1.92253	0.943009
ENSMUSG00000044950	70802	Pwwp2a	5.63782	3.82225	2.45506	4.14363	4.39864	2.77537	3.78907	3.39896	Pwwp2a	3.8026	1.92699	0.654463	1.29242	1.97477	0.981688
ENSMUSG00000035268	18769	Pkig	1.1085	0.479033	0.4049	0.605408	1.91246	0.41842	0.806045	0.180318	Pkig	0.739385	-0.435603	0.325466	0.859455	2.64069	1.40091
ENSMUSG00000041115	245666	Iqsec2	2.62132	4.07857	1.66631	7.91451	1.79054	4.13317	1.63135	4.36283	Iqsec2	3.52483	1.81755	1.93213	3.71204	1.92122	0.942022
ENSMUSG00000024576	93687	Csnk1a1	19.2083	22.3327	11.4906	28.2047	16.6947	27.0161	14.6482	39.6855	Csnk1a1	22.4101	4.48608	1.39045	2.58191	1.85689	0.89289
ENSMUSG00000048304	386750	Slitrk3	28.0668	30.0816	13.1502	66.2795	8.96465	33.8754	16.8562	47.8543	Slitrk3	30.6411	4.93739	2.42528	3.93959	1.62439	0.699894
ENSMUSG00000018076	76199	Med13l	1.37802	3.32859	0.400371	3.17366	0.815039	2.9358	0.653481	2.53371	Med13l	1.90233	0.927771	3.00876	5.90202	1.96161	0.972039
ENSMUSG00000048174	74626	Tmem81	3.38863	13.9058	1.18656	1.47675	2.65766	3.17242	0.815329	11.3347	Tmem81	4.74222	2.24556	2.64867	7.57328	2.85927	1.51565
ENSMUSG00000052419	66520	2610001J05Rik	21.2659	10.2217	11.334	15.6731	16.5854	15.9488	23.5586	27.8116	2610001J05Rik	17.7999	4.1538	0.721139	1.28169	1.77731	0.829694
ENSMUSG00000040365	211007	Trim41	7.03426	13.8057	3.25812	12.715	5.96433	6.94322	6.13285	12.6786	Trim41	8.56651	3.09871	1.56338	2.98494	1.90928	0.933029
ENSMUSG00000024608	20044	Rps14	12.8247	18.5624	10.0492	21.1163	14.2554	15.7832	10.1804	27.4142	Rps14	16.2732	4.02443	1.27729	2.39706	1.87668	0.908184
ENSMUSG00000009630	19053	Ppp2cb	17.8273	25.034	13.8594	43.3256	18.7965	30.6199	18.8325	48.6326	Ppp2cb	27.116	4.76107	1.51664	2.85423	1.88195	0.912229
ENSMUSG00000029471	207565	Camkk2	4.81431	6.67431	2.09764	5.12788	4.9431	6.74982	3.32858	9.09624	Camkk2	5.35399	2.42061	1.37593	2.58868	1.88141	0.911813
ENSMUSG00000052981	76980	Ube2ql1	11.0431	12.081	6.19864	16.5057	7.53272	15.3698	5.92969	17.5349	Ube2ql1	11.5244	3.52662	1.56719	2.80996	1.79299	0.842366
ENSMUSG00000031840	19339	Rab3a	396.114	535.838	306.033	885.961	280.098	486.941	341.714	979.04	Rab3a	526.467	9.0402	1.5456	2.88003	1.86337	0.897918
ENSMUSG00000005813	75624	Metap1	2.97327	5.43366	3.50206	8.06359	5.62873	5.89017	3.73588	10.941	Metap1	5.77105	2.52883	1.43698	2.61558	1.82019	0.864093
ENSMUSG00000030411	384569	Nova2	13.6727	25.3766	8.06109	50.295	9.72399	23.666	12.3938	31.6314	Nova2	21.8526	4.44973	2.14489	4.39571	2.04939	1.03519
ENSMUSG00000035367	74386	Rmi1	8.10871	7.24905	6.35919	8.50067	17.2966	12.79	7.19996	12.5509	Rmi1	10.0069	3.32292	0.816717	1.53997	1.88557	0.914997
ENSMUSG00000002032	71687	Tmem25	10.4251	15.4957	15.6909	38.8424	7.86125	16.1967	12.1694	53.0635	Tmem25	21.2181	4.40722	1.77335	3.41794	1.92739	0.946648
ENSMUSG00000047976	16485	Kcna1	30.3327	44.555	20.0524	69.3236	16.397	39.9744	19.889	72.5894	Kcna1	39.1392	5.29054	1.9534	3.55343	1.8191	0.863226
ENSMUSG00000028248	66625	Pnisr	5.26183	8.80327	3.18966	12.5183	7.54897	11.8753	6.15234	14.5265	Pnisr	8.73452	3.12673	1.62307	3.14289	1.93638	0.953363
ENSMUSG00000022433	27373	Csnk1e	10.4974	12.0309	7.60125	19.7041	9.71125	16.0529	7.68254	19.763	Csnk1e	12.8804	3.68711	1.39955	2.58233	1.84512	0.883712
ENSMUSG00000071267	73233	Zfp942	0.64312	1.57254	0.473399	2.61855	0.729319	0.991299	0.809074	1.71025	Zfp942	1.19344	0.255132	1.9022	3.82261	2.00958	1.00689
ENSMUSG00000029608	19894	Rph3a	27.788	54.8091	15.8001	103.849	19.5318	58.1644	22.5044	70.7394	Rph3a	46.6483	5.54375	2.47517	4.85801	1.9627	0.972841
ENSMUSG00000025475	52389	Adgra1	11.5118	14.4326	10.662	45.3658	6.57683	14.9345	14.757	34.7246	Adgra1	19.1206	4.25706	1.76225	3.304	1.87487	0.906793
ENSMUSG00000036093	75423	Arl5a	22.7484	19.5812	12.3416	21.8157	20.2561	16.7832	18.2338	25.868	Arl5a	19.7035	4.30038	0.84466	1.59317	1.88617	0.91546
ENSMUSG00000053289	77591	Ddx10	0.561378	0.680892	0.413217	1.06029	0.384682	0.670302	0.376281	1.08752	Ddx10	0.65432	-0.611931	1.47769	2.72806	1.84617	0.884535
ENSMUSG00000079658	67923	Eloc	23.2722	27.4461	15.5565	29.249	23.7881	32.5759	18.9783	57.1828	Eloc	28.5061	4.8332	1.27439	2.44662	1.91984	0.940987
ENSMUSG00000035171	66206	1110059E24Rik	0.928011	0.861431	0.837926	1.73808	1.7523	1.42625	1.01252	1.29294	1110059E24Rik	1.23118	0.300045	0.871092	1.67561	1.92358	0.943792
ENSMUSG00000020594	80913	Pum2	13.3197	18.2646	6.77741	17.9068	13.7454	18.2048	9.34999	22.5298	Pum2	15.0123	3.90808	1.34784	2.52587	1.87402	0.906133
ENSMUSG00000038121	108654	Fam210a	4.39387	4.69237	2.46924	5.94303	3.48719	5.77104	2.84068	7.30566	Fam210a	4.61289	2.20567	1.36143	2.48931	1.82845	0.870623
ENSMUSG00000046861	76608	Hectd3	12.4009	16.1939	4.32782	22.2403	7.21366	12.9634	11.943	19.0946	Hectd3	13.2972	3.73305	1.55147	3.36886	2.1714	1.11863
ENSMUSG00000030774	18479	Pak1	18.9794	19.1155	11.1669	29.9158	12.6764	25.227	13.7528	36.0121	Pak1	20.8557	4.38237	1.49862	2.64875	1.76745	0.821673
ENSMUSG00000006276	13859	Eps15l1	3.19658	6.66655	2.12585	6.83251	3.33664	4.58664	2.24123	6.99604	Eps15l1	4.49776	2.16921	1.73007	3.16777	1.831	0.872631
ENSMUSG00000054939	385674	Zfp174	4.6459	6.01902	2.00868	4.16654	1.44577	1.83587	1.86061	5.16337	Zfp174	3.39322	1.76265	1.28269	2.42468	1.89031	0.918621
ENSMUSG00000117804	621699	AC121967.1	8.17322	9.9999	7.50399	16.7941	8.84601	10.0731	4.24034	9.234	AC121967.1	9.35809	3.22621	1.18111	2.20784	1.8693	0.902497
ENSMUSG00000051323	279653	Pcdh19	1.04343	1.4555	0.938381	2.66604	0.796313	1.24883	0.831673	2.24003	Pcdh19	1.40252	0.488025	1.48159	2.76725	1.86776	0.901307
ENSMUSG00000031723	234723	Txnl4b	6.74261	3.34544	4.30218	8.16811	5.91134	4.80664	7.40249	5.49973	Txnl4b	5.77232	2.52915	0.654643	1.32078	2.01755	1.01261
ENSMUSG00000028528	72685	Dnajc6	7.44323	11.4561	5.44417	18.7573	6.74029	12.1191	6.41293	18.0088	Dnajc6	10.7977	3.43266	1.66857	3.12679	1.87393	0.90607
ENSMUSG00000031284	18481	Pak3	2.54788	2.67807	1.66547	3.15904	2.2961	2.69397	2.27529	5.1709	Pak3	2.81084	1.491	1.11219	2.08471	1.87442	0.906447
ENSMUSG00000021819	268721	Zswim8	16.8548	32.6772	7.33687	43.1318	10.2718	35.186	14.7154	58.1026	Zswim8	27.2845	4.77001	2.68212	4.9136	1.83198	0.873407
ENSMUSG00000024193	21652	Phf1	24.8504	32.1077	12.173	40.1463	16.2313	45.433	13.2971	50.9609	Phf1	29.4	4.87774	2.04557	3.56523	1.7429	0.801493
ENSMUSG00000032259	13489	Drd2	0.674291	1.07142	0.265743	2.53492	0.275911	0.393	0.505207	0.418357	Drd2	0.767356	-0.382033	1.50666	5.18355	3.44041	1.78258
ENSMUSG00000052949	217340	Rnf157	16.7635	33.5448	11.4771	41.6499	15.1998	29.1447	9.94499	36.6756	Rnf157	24.3001	4.60289	1.95925	3.65841	1.86725	0.900912
ENSMUSG00000058006	100019	Mdn1	2.263	3.20424	0.953632	3.98429	1.74441	4.54176	1.25982	3.87557	Mdn1	2.72834	1.44802	2.00976	3.62715	1.80477	0.851812
ENSMUSG00000026353	67812	Ubxn4	10.8806	10.9599	7.09965	13.9832	9.99537	14.7653	7.30017	19.2218	Ubxn4	11.7758	3.55775	1.24225	2.30132	1.85254	0.889506
ENSMUSG00000030352	109246	Tspan9	0.703229	0.728631	0.303103	1.11815	0.626259	0.707552	0.877911	0.97046	Tspan9	0.754412	-0.406575	1.08296	2.39722	2.21357	1.14638
ENSMUSG00000053470	104263	Kdm3a	1.60456	3.92259	1.02602	4.47198	2.74734	5.57865	1.97169	7.82124	Kdm3a	3.64301	1.86513	2.23761	4.16268	1.86033	0.895556
ENSMUSG00000040097	224613	Flywch1	7.66114	13.6874	6.54692	20.6412	10.5292	12.6492	6.88551	16.3242	Flywch1	11.8656	3.56871	1.49397	2.76181	1.84864	0.886462
ENSMUSG00000039478	78506	Micu3	6.66782	8.15858	3.90356	10.6537	6.75189	9.94223	6.39244	14.6945	Micu3	8.39558	3.06963	1.34804	2.51397	1.86491	0.899104
ENSMUSG00000030083	80283	Abtb1	8.73174	13.6947	9.64424	30.5151	8.7661	17.8253	5.92555	20.7933	Abtb1	14.487	3.85669	1.80091	3.33658	1.85272	0.889643
ENSMUSG00000017418	75869	Arl5b	7.74736	5.72297	3.68316	7.43901	5.34047	4.1487	5.54362	5.48101	Arl5b	5.63829	2.49526	0.757771	1.50422	1.98506	0.989182
ENSMUSG00000022494	72555	Shisa9	0.95128	1.10895	1.01584	3.53612	0.867662	1.24895	1.35647	2.27506	Shisa9	1.54504	0.627645	1.30259	2.5791	1.97997	0.98548
ENSMUSG00000025899	67667	Alkbh8	5.04793	6.57113	2.95977	7.96424	4.67607	4.85427	4.00178	6.99165	Alkbh8	5.38335	2.42851	1.16993	2.21898	1.89668	0.923476
ENSMUSG00000052026	240332	Slc6a7	1.67647	2.05225	2.53044	8.20678	2.09914	3.77851	2.91226	6.88103	Slc6a7	3.76711	1.91346	1.51209	2.803	1.85373	0.890429
ENSMUSG00000024457	22670	Trim26	5.37761	8.40546	1.85392	7.2117	4.00032	4.95922	3.25311	5.63472	Trim26	5.08701	2.34682	1.40138	2.81104	2.00591	1.00426
ENSMUSG00000024790	66406	Sac3d1	18.7952	27.233	8.93123	31.8608	20.133	57.2228	25.0611	100.589	Sac3d1	36.2283	5.17904	2.14559	3.79054	1.76667	0.821032
ENSMUSG00000031715	93762	Smarca5	5.52717	7.32496	2.27893	8.48798	4.25536	9.42526	4.73482	12.9735	Smarca5	6.876	2.78157	1.77009	3.23228	1.82606	0.868731
ENSMUSG00000040972	230868	Igsf21	0.091983	0.240689	0.0712209	0.935991	0.150723	1.06347	0.240562	1.17378	Igsf21	0.496052	-1.01144	4.83622	9.01071	1.86317	0.897762
ENSMUSG00000042210	68644	Abhd14a	8.08157	6.20866	3.68781	5.00639	4.79405	4.77275	3.25123	6.35902	Abhd14a	5.27018	2.39785	0.881903	1.65672	1.87857	0.909636
ENSMUSG00000031202	67790	Rab39b	36.5729	43.9645	20.3163	59.4736	25.1192	38.5646	26.1791	57.2683	Rab39b	38.4323	5.26425	1.36868	2.55747	1.86856	0.901929
ENSMUSG00000086040	330319	Wipf3	18.8839	41.8168	5.67793	31.8694	11.3335	23.0279	3.3584	9.34068	Wipf3	18.1636	4.18298	2.12313	4.19708	1.97683	0.983192
ENSMUSG00000052914	13110	Cyp2j6	0.756703	0.407803	1.07868	1.78239	0.485328	0.391263	1.19411	1.089	Cyp2j6	0.89816	-0.154956	0.672552	1.28218	1.90644	0.93088
ENSMUSG00000055745	223732	Rtl6	82.1601	82.9939	46.5875	129.651	75.8469	96.3533	67.0799	107.275	Rtl6	85.9934	6.42615	1.14026	2.19108	1.92157	0.942284
ENSMUSG00000026245	23874	Farsb	3.26454	4.13148	1.76369	5.05284	2.59583	4.47476	3.36138	8.87664	Farsb	4.19014	2.067	1.49469	2.75284	1.84174	0.881073
ENSMUSG00000036943	235442	Rab8b	2.83229	3.28578	1.25282	3.00111	3.08228	3.82002	2.39144	4.97565	Rab8b	3.08017	1.62301	1.19973	2.23805	1.86546	0.899532
ENSMUSG00000026034	12747	Clk1	3.82792	4.63427	2.6613	11.0234	3.18851	9.11589	6.13922	17.7778	Clk1	7.29604	2.86711	2.03481	3.51894	1.72937	0.790245
ENSMUSG00000022516	66911	Nudt16l1	24.2241	43.4328	24.4684	58.8999	37.7767	39.6739	31.0814	84.2483	Nudt16l1	42.9757	5.42545	1.42159	2.55887	1.80001	0.848004
ENSMUSG00000065954	320165	Tacc1	5.36833	5.68252	3.01317	6.35008	3.99758	5.3454	2.72499	6.34016	Tacc1	4.85278	2.27881	1.19784	2.21706	1.85088	0.888209
ENSMUSG00000042428	17309	Mgat3	10.7812	7.64345	6.43108	13.4419	8.94867	8.63199	8.86073	10.0411	Mgat3	9.34752	3.22458	0.836786	1.61168	1.92604	0.945639
ENSMUSG00000036095	217480	Dgkb	0.392806	0.375826	0.196043	0.345359	0.30458	0.253206	0.233484	0.365048	Dgkb	0.308294	-1.69762	0.89405	1.66256	1.85959	0.894982
ENSMUSG00000022788	224014	Fgd4	1.33556	1.96388	0.696114	1.79522	1.02967	1.31206	0.808216	2.03287	Fgd4	1.3717	0.455963	1.37235	2.54709	1.856	0.8922
ENSMUSG00000022462	67760	Slc38a2	15.6586	15.7208	13.048	28.3146	14.0567	15.5343	20.5359	36.3382	Slc38a2	19.9009	4.31476	1.05455	1.96976	1.86788	0.901399
ENSMUSG00000079056	56461	Kcnip3	12.4338	16.6982	6.73514	20.4857	8.07493	14.4959	7.59985	20.8452	Kcnip3	13.4211	3.74643	1.56906	2.89223	1.84329	0.882279
ENSMUSG00000026383	226352	Epb41l5	0.992315	1.16158	0.542194	1.06991	0.548768	0.572607	0.964701	2.06626	Epb41l5	0.989792	-0.0148034	1.10701	2.05758	1.85868	0.894277
ENSMUSG00000099503	105243890	Gm28822	0.155407	0.196696	0.176086	0.580104	0.302887	0.519253	0.239099	0.544893	Gm28822	0.339303	-1.55935	1.49001	2.78668	1.87024	0.903224
ENSMUSG00000021139	105940408	Gm20498	0.0305888	0.129503	0.0137957	0.0735842	0.0310631	0.086665	0.0190437	0.145915	Gm20498	0.0662699	-3.9155	3.51182	6.49798	1.85031	0.88777
ENSMUSG00000049878	109263	Rlf	2.4082	2.60441	1.60079	3.96008	2.68787	3.74759	1.79441	3.77997	Rlf	2.82292	1.49719	1.23787	2.29017	1.85009	0.887598
ENSMUSG00000022048	12934	Dpysl2	41.1103	46.2204	32.7965	79.119	39.1087	43.1506	39.1824	69.5741	Dpysl2	48.7827	5.6083	1.11383	2.09403	1.88004	0.910761
ENSMUSG00000003657	12308	Calb2	17.9457	12.7472	17.6152	17.8948	14.6174	9.25411	19.2844	29.4614	Calb2	17.3525	4.11707	0.671705	1.2718	1.8934	0.920977
ENSMUSG00000004561	52535	Mettl17	1.19794	1.91723	2.30153	4.88972	5.29381	5.74123	1.43769	4.05326	Mettl17	3.35405	1.7459	1.34248	2.47192	1.84131	0.880731
ENSMUSG00000025212	94280	Sfxn3	98.8026	148.242	62.3446	187.115	113.787	161.39	81.1198	198.472	Sfxn3	131.409	7.03792	1.45937	2.72398	1.86655	0.900372
ENSMUSG00000040452	215654	Cdh12	0.107178	0.120595	0.0732989	0.209447	0.0526537	0.113409	0.0667474	0.195255	Cdh12	0.117323	-3.09144	1.63953	2.89136	1.76353	0.818468
ENSMUSG00000038879	223473	Nipal2	0.253485	0.738423	0.159021	1.08316	0.193864	0.368539	0.221491	0.620857	Nipal2	0.454855	-1.13652	2.40705	4.80727	1.99716	0.997949
ENSMUSG00000038143	71069	Stox2	4.74093	6.08206	2.98772	10.2458	3.25828	6.55344	3.46912	8.99686	Stox2	5.79177	2.53401	1.6471	3.01135	1.82827	0.870482
ENSMUSG00000028431	230233	Elp1	4.57491	7.2854	1.15964	6.59007	2.74543	6.82593	2.33853	5.60678	Elp1	4.64084	2.21438	2.03938	4.04022	1.9811	0.986304
ENSMUSG00000019831	83767	Wasf1	15.5274	23.2324	4.87896	16.6849	9.48489	15.5175	7.22132	17.7828	Wasf1	13.7913	3.78568	1.56613	2.94115	1.87798	0.909182
ENSMUSG00000014498	237615	Ankrd52	8.62521	11.3443	7.61909	35.2194	6.0307	16.0884	8.2463	21.5312	Ankrd52	14.3381	3.84178	1.9915	3.61677	1.8161	0.860844
ENSMUSG00000015013	59005	Trappc2l	13.7632	32.5417	9.1333	28.1103	18.1384	34.1735	11.1509	55.496	Trappc2l	25.3134	4.66183	2.12421	4.0273	1.8959	0.922884
ENSMUSG00000086316	70123	Nbdy	5.7056	4.77193	5.22095	5.21429	7.95582	6.1662	5.62557	12.5526	Nbdy	6.65162	2.73371	0.805707	1.61504	2.0045	1.00324
ENSMUSG00000021182	68339	Ccdc88c	0.315062	0.336039	0.168296	0.367252	0.17189	0.561252	0.0772897	0.424025	Ccdc88c	0.302638	-1.72433	2.16588	3.83418	1.77027	0.823966
ENSMUSG00000013663	19211	Pten	15.4623	20.7829	9.65145	27.0833	14.4774	17.4481	13.1763	26.1406	Pten	18.0278	4.17215	1.27465	2.39502	1.87897	0.909941
ENSMUSG00000037791	268448	Phf12	4.70902	4.74281	4.00545	11.7082	3.76934	10.9133	2.48419	8.51535	Phf12	6.35595	2.66811	1.95122	3.17544	1.62741	0.702578
ENSMUSG00000046743	329628	Fat4	0.508065	1.13111	0.284368	1.59318	0.452835	0.892628	0.214013	0.575686	Fat4	0.706486	-0.501267	2.09876	4.14624	1.97557	0.982271
ENSMUSG00000032743	233865	D430042O09Rik	0.387021	0.698757	0.269222	1.23055	0.42621	0.648271	0.471453	0.972434	D430042O09Rik	0.63799	-0.648394	1.66324	3.31671	1.99412	0.995753
ENSMUSG00000036885	622434	Arhgef26	0.595944	0.330515	0.323046	0.413538	0.66843	0.626672	0.382513	0.53333	Arhgef26	0.484248	-1.04618	0.746068	1.3372	1.79233	0.841836
ENSMUSG00000059316	26569	Slc27a4	2.36805	5.61127	4.83828	13.9228	3.67915	5.49796	3.35589	14.1722	Slc27a4	6.6807	2.74	1.93196	3.55036	1.83769	0.877896
ENSMUSG00000001018	20615	Snapin	143.842	61.8219	77.7963	97.0905	73.1475	71.2964	99.08	114.11	Snapin	92.2731	6.52784	0.702243	1.19985	1.7086	0.772817
ENSMUSG00000021660	218490	Btf3	42.381	51.216	21.7256	57.24	33.6373	48.5391	36.3439	82.4747	Btf3	46.6947	5.54519	1.32574	2.45198	1.84952	0.887149
ENSMUSG00000024393	53761	Prrc2a	76.1621	148.504	59.3691	215.894	72.8767	148.271	50.8614	190.174	Prrc2a	120.264	6.91006	1.99219	3.68776	1.85111	0.888388
ENSMUSG00000024773	329015	Atg2a	2.95382	6.58362	3.49644	13.4838	5.48661	14.5384	2.64321	13.868	Atg2a	7.88174	2.97851	2.43932	4.55154	1.8659	0.899873
ENSMUSG00000025195	71972	Dnmbp	0.612	3.63427	0.273077	2.05999	0.463222	0.633263	0.21036	0.775072	Dnmbp	1.08266	0.114577	3.65272	5.61408	1.53696	0.620079
ENSMUSG00000024598	14119	Fbn2	0.0556771	0.208972	0.00339844	0.110439	0.0183247	0.148447	0.0310142	0.0993209	Fbn2	0.0844491	-3.56577	5.92709	17.8497	3.01154	1.5905
ENSMUSG00000027108	67059	Ola1	2.38072	3.1512	1.15676	4.99443	1.8579	4.56851	2.55107	6.58121	Ola1	3.40522	1.76775	1.89129	3.44869	1.82346	0.866676
ENSMUSG00000027977	83398	Ndst3	0.170974	0.193365	0.213835	0.705649	0.191786	0.244239	0.299651	0.447547	Ndst3	0.308381	-1.69722	1.20223	2.39677	1.9936	0.995377
ENSMUSG00000020451	16886	Limk2	6.10549	8.92317	3.27341	11.1437	3.67882	7.97236	4.06275	12.9242	Limk2	7.26049	2.86007	1.8143	3.29272	1.81487	0.85987
ENSMUSG00000055717	105439	Slain1	2.80628	4.05028	2.30853	5.59527	2.82054	3.71856	1.58951	4.26389	Slain1	3.39411	1.76303	1.38084	2.55313	1.84897	0.886723
ENSMUSG00000018541	67480	Cwc25	1.76268	2.44314	0.906016	1.67676	1.62694	2.50976	0.652379	2.57313	Cwc25	1.76885	0.822812	1.46433	2.89746	1.97869	0.984549
ENSMUSG00000038965	22195	Ube2l3	11.612	16.3513	7.37017	17.0254	9.31705	12.4038	9.16393	25.3823	Ube2l3	13.5782	3.76323	1.36972	2.53992	1.85434	0.890905
ENSMUSG00000033585	17984	Ndn	148.293	100.396	103.965	162.542	128.674	124.873	150.481	215.816	Ndn	141.88	7.14853	0.823738	1.4988	1.81951	0.863552
ENSMUSG00000024424	72747	Ttc39c	1.06928	1.77965	0.496127	1.45576	0.857938	1.11435	0.54945	1.38091	Ttc39c	1.08793	0.12159	1.48162	2.72375	1.83837	0.878425
ENSMUSG00000051029	282663	Serpinb1b	3.58552	4.05587	1.18641	6.37744	2.54751	4.0083	2.18254	2.4646	Serpinb1b	3.30102	1.72291	1.3523	3.25232	2.40503	1.26605
ENSMUSG00000014503	53871	Pkd2l2	0.514712	0.53398	0.606554	1.05179	0.834623	1.05562	0.606433	1.565	Pkd2l2	0.846089	-0.241119	1.15111	2.15735	1.87415	0.906239
ENSMUSG00000058740	227632	Kcnt1	0.388291	0.602846	0.436057	2.01338	0.159128	0.608444	1.24246	5.4477	Kcnt1	1.36229	0.446031	2.68809	4.50093	1.6744	0.743642
ENSMUSG00000018476	216850	Kdm6b	10.2964	52.8991	4.69651	22.5954	16.9599	17.4502	6.78256	25.4057	Kdm6b	19.6357	4.29541	3.08327	4.27843	1.38763	0.47262
ENSMUSG00000024140	13819	Epas1	5.48865	6.8876	4.05795	10.7024	4.40867	6.16641	3.66842	8.3172	Epas1	6.21216	2.63509	1.32679	2.45231	1.84831	0.886203
ENSMUSG00000037979	215707	Ccdc92	42.8941	56.846	19.0249	69.8135	25.8933	51.8693	26.6722	65.7259	Ccdc92	44.8424	5.48679	1.66423	3.0669	1.84283	0.881926
ENSMUSG00000005566	21849	Trim28	7.4051	10.9802	3.57829	19.8449	6.70785	16.7086	6.91069	15.6724	Trim28	10.976	3.45628	1.98685	3.90689	1.96637	0.975538
ENSMUSG00000034751	328329	Mast4	0.758372	1.7803	0.580791	2.36649	0.769254	1.25678	0.647016	2.07245	Mast4	1.27893	0.35494	1.99064	3.63885	1.82798	0.870247
ENSMUSG00000025372	108100	Baiap2	3.90853	5.36186	1.42522	4.50852	1.829	3.40223	0.487051	1.33622	Baiap2	2.78233	1.47629	1.616	2.95345	1.82763	0.869976
ENSMUSG00000020886	13385	Dlg4	65.541	79.3866	33.4935	126.835	40.8349	99.0973	33.5718	88.5794	Dlg4	70.9174	6.14807	1.81901	3.21268	1.76617	0.820621
ENSMUSG00000022829	207227	Stxbp5l	1.0419	2.05084	0.53438	2.43384	0.806682	1.63636	0.961078	2.86256	Stxbp5l	1.54096	0.623825	1.99843	3.76651	1.88473	0.914361
ENSMUSG00000055493	13853	Epm2a	0.75825	0.967742	0.323614	0.734512	0.413699	0.500019	0.571335	1.31908	Epm2a	0.698531	-0.517604	1.24247	2.28924	1.84249	0.88166
ENSMUSG00000056260	321000	Lrif1	0.669621	1.89989	0.724718	2.25259	0.678411	0.939497	0.571078	2.45021	Lrif1	1.27325	0.348518	2.11106	3.69937	1.75238	0.809312
ENSMUSG00000048921	71131	Zfp689	2.98211	4.3583	2.99601	6.58607	3.28229	4.03833	2.83207	7.85864	Zfp689	4.36673	2.12655	1.34591	2.48658	1.84751	0.885579
ENSMUSG00000047473	22693	Zfp30	3.68053	4.53981	1.99748	8.88486	3.92102	9.11254	2.09872	4.58456	Zfp30	4.85244	2.27871	1.77875	3.31624	1.86437	0.89869
ENSMUSG00000019854	19707	Reps1	6.05588	6.67256	2.01798	9.27183	2.39812	6.77116	3.58916	8.23646	Reps1	5.62665	2.49227	1.96268	3.44471	1.7551	0.811556
ENSMUSG00000055296	242474	Tmem245	2.16149	5.44479	2.45249	10.2273	2.32015	4.44124	2.30684	9.03575	Tmem245	4.79875	2.26266	2.2166	4.04355	1.82421	0.867274
ENSMUSG00000020912	268482	Krt12	1.79444	5.58282	0.433555	3.30946	1.01423	3.23345	0.875113	3.85194	Krt12	2.51188	1.32876	3.14963	6.01748	1.91054	0.933978
ENSMUSG00000097391	100040724	Mirg	0.336373	0.356958	0.226398	0.337157	0.101128	0.142953	0.193212	0.659237	Mirg	0.294177	-1.76524	1.23739	2.45061	1.98047	0.985841
ENSMUSG00000016087	14247	Fli1	0.151001	0.0445592	0.0265334	0.0196562	0.162723	0.110011	0.501584	0.457357	Fli1	0.184178	-2.44083	0.485576	0.826318	1.70173	0.767
ENSMUSG00000030603	23996	Psmc4	22.2549	36.4347	14.6974	45.009	15.1697	46.6249	14.0103	77.9343	Psmc4	34.0169	5.08818	2.35535	4.31252	1.83094	0.872588
ENSMUSG00000000869	16189	Il4	2.90357	4.62683	1.58893	2.38874	1.65065	1.92307	1.04861	4.38201	Il4	2.56405	1.35842	1.37927	2.84112	2.05988	1.04256
ENSMUSG00000035769	102448	Xylb	1.75434	3.90104	0.662487	1.47187	0.726681	0.883632	0.296647	1.22173	Xylb	1.3648	0.448693	1.71982	3.17009	1.84327	0.882267
ENSMUSG00000019945	73287	Cabcoco1	0.06185	0.0316858	0.055652	0.115437	0.569386	0.353491	0.0132779	0.00688447	Cabcoco1	0.150958	-2.72778	0.566565	1.29638	2.28814	1.19417
ENSMUSG00000009418	215690	Nav1	2.30525	2.85227	1.35026	6.76534	1.46019	5.41013	1.96103	6.06297	Nav1	3.52093	1.81596	2.47119	4.05106	1.63932	0.713096
ENSMUSG00000028541	53418	B4galt2	4.49047	3.89527	6.2766	13.036	7.20017	6.16335	5.97956	7.2207	B4galt2	6.78277	2.76187	0.861727	1.64224	1.90576	0.930366
ENSMUSG00000020866	12291	Cacna1g	1.63779	2.21216	2.62704	10.538	1.69499	5.1129	2.97908	10.2107	Cacna1g	4.62659	2.20995	2.18359	3.71942	1.70335	0.768375
ENSMUSG00000071862	107065	Lrrtm2	52.974	113.781	34.4283	195.058	48.724	97.5679	64.2843	164.624	Lrrtm2	96.4302	6.59141	2.07516	4.11325	1.98214	0.987057
ENSMUSG00000058441	406218	Panx2	10.5453	13.0651	12.0925	28.0491	12.0027	15.2802	9.96582	22.8588	Panx2	15.4824	3.95256	1.25601	2.30664	1.83648	0.876946
ENSMUSG00000033323	67655	Ctdp1	0.917928	2.30779	0.677844	1.86702	0.652186	1.1076	0.342011	1.78772	Ctdp1	1.20751	0.27204	2.10621	3.99073	1.89474	0.921999
ENSMUSG00000031171	54632	Ftsj1	3.78914	5.7649	2.24712	6.54286	4.11141	11.6822	4.6376	23.2115	Ftsj1	7.74834	2.95389	2.18141	3.95836	1.81459	0.85964
ENSMUSG00000069089	12572	Cdk7	2.54101	2.9	1.68024	3.02448	2.43254	2.49369	2.74501	6.00332	Cdk7	2.97753	1.57412	1.08321	1.99351	1.84038	0.88
ENSMUSG00000030614	68472	Tmem126b	25.1039	44.554	19.775	47.2781	23.6762	31.8712	16.7586	56.3049	Tmem126b	33.1652	5.0516	1.56046	2.87528	1.84259	0.881735
ENSMUSG00000095990	22759	Zfp97	0.102406	0.105768	0.13046	0.457237	0.218314	0.411472	0.0724492	0.135231	Zfp97	0.204167	-2.29218	1.4588	2.68568	1.84102	0.880508
ENSMUSG00000024750	22682	Zfand5	44.5135	38.6956	27.8344	43.4202	40.9663	39.0849	42.8245	76.5121	Zfand5	44.2314	5.467	0.911687	1.67329	1.83538	0.87608
ENSMUSG00000030605	17304	Mfge8	1.53184	1.58211	2.63188	4.48214	1.29322	2.15687	1.87846	6.38068	Mfge8	2.74215	1.45531	1.35032	2.5499	1.88836	0.917135
ENSMUSG00000031860	80720	Pbx4	0.475595	0.270163	0.468253	0.446909	0.69705	0.4194	1.24914	1.50162	Pbx4	0.691016	-0.533208	0.584865	1.07827	1.84363	0.882547
ENSMUSG00000056145	229694	AI504432	4.80626	7.34185	4.41387	15.8665	5.65527	6.78828	7.08775	12.1311	AI504432	8.01136	3.00205	1.36395	2.65312	1.94517	0.959896
ENSMUSG00000037640	22718	Zfp60	6.42093	9.44349	4.36585	10.9692	6.17221	7.17462	5.10551	11.6555	Zfp60	7.66341	2.93799	1.31657	2.39771	1.82117	0.864869
ENSMUSG00000075486	66200	Commd6	21.6654	22.1679	14.1567	29.5188	20.1638	32.3402	18.5133	48.8703	Commd6	25.9245	4.69625	1.31353	2.36244	1.79854	0.846828
ENSMUSG00000031425	18823	Plp1	144.379	86.9456	153.68	205.112	129.398	87.0373	191.994	195.322	Plp1	149.233	7.22143	0.637417	1.176	1.84495	0.88358
ENSMUSG00000020275	19696	Rel	1.23775	2.14522	0.807527	3.1902	0.43779	0.565806	0.956938	1.81864	Rel	1.39498	0.480248	1.51279	2.92553	1.93386	0.951486
ENSMUSG00000058586	68607	Serhl	0.00870932	0.0380565	0.0505022	0.0611072	0.052368	0.0740263	0.00451848	0.0773117	Serhl	0.045825	-4.44772	2.8916	9.16006	3.16781	1.66349
ENSMUSG00000091931	100233175	Gon7	8.04741	9.7729	1.64132	6.23294	6.72405	13.5024	10.9528	23.5731	Gon7	10.0559	3.32996	1.61125	2.97488	1.84632	0.884652
ENSMUSG00000024220	224656	Zfp523	4.51721	5.63034	3.34379	10.8699	3.85405	8.67905	5.01584	14.515	Zfp523	7.05314	2.81827	1.74917	3.07229	1.75643	0.812643
ENSMUSG00000039879	380629	Heca	1.62448	1.48864	1.0807	1.73722	1.40384	1.35418	1.22982	2.26621	Heca	1.52314	0.607046	0.940503	1.72511	1.83424	0.875181
ENSMUSG00000020952	76983	Scfd1	1.47169	1.60662	0.556005	2.68233	0.427265	2.08066	0.772828	2.85139	Scfd1	1.5561	0.637934	2.9807	4.25692	1.42816	0.51416
ENSMUSG00000038773	277250	Kdm3b	6.27319	6.81638	2.89494	7.90643	4.35966	9.44974	3.15597	9.11141	Kdm3b	6.24596	2.64292	1.62706	2.80908	1.72647	0.787827
ENSMUSG00000022960	60364	Donson	1.70113	3.9068	1.29038	5.78937	1.73649	4.30408	1.88827	8.01328	Donson	3.57872	1.83945	2.3876	4.36514	1.82826	0.870468
ENSMUSG00000039860	58212	Srrm3	0.667507	1.87343	0.692268	1.97749	0.907521	0.968806	0.687193	2.41066	Srrm3	1.27311	0.348356	1.93707	3.18226	1.64283	0.716179
ENSMUSG00000032305	78323	Fam219b	17.0475	21.5339	6.91359	13.3343	11.4453	13.5831	11.0256	28.6621	Fam219b	15.4432	3.9489	1.22498	2.26415	1.84832	0.886212
ENSMUSG00000044465	74349	Fam160a2	7.07145	20.2532	3.80159	10.5497	10.0281	10.3894	5.27327	18.8543	Fam160a2	10.7776	3.42997	1.95005	3.17525	1.62829	0.703358
ENSMUSG00000051022	15476	Hs3st1	0.404555	0.625289	0.113901	0.5496	0.321658	0.529997	0.187337	0.33052	Hs3st1	0.382857	-1.38512	1.59666	3.29478	2.06354	1.04512
ENSMUSG00000030432	19943	Rpl28	161.539	253.48	100.932	267.785	113.131	216.437	106.629	403.234	Rpl28	202.896	7.6646	1.74116	3.21739	1.84785	0.885846
ENSMUSG00000086155	77323	9430041J12Rik	0.0837745	0.457025	0.120218	1.00255	0.329711	0.496281	0.273949	0.901403	9430041J12Rik	0.458113	-1.12622	3.48031	5.81491	1.6708	0.740542
ENSMUSG00000051339	243219	2900026A02Rik	2.11775	3.11908	1.28733	3.25566	1.59765	2.95755	0.919003	3.31045	2900026A02Rik	2.32056	1.21447	1.66201	3.06561	1.84452	0.883247
ENSMUSG00000034216	228545	Vps18	5.84655	15.9883	7.85162	29.0078	8.71539	21.4925	5.37137	32.7516	Vps18	15.8781	3.98897	2.60035	4.89597	1.88281	0.912887
ENSMUSG00000038848	228994	Ythdf1	14.9919	19.4031	6.9822	29.1234	12.0879	23.0338	10.2446	20.233	Ythdf1	17.0125	4.08852	1.59988	3.07303	1.92079	0.941698
ENSMUSG00000035547	12337	Capn5	3.72559	7.57642	2.72965	12.9257	4.23948	6.6134	3.20125	7.15774	Capn5	6.02115	2.59004	1.79679	3.4856	1.93991	0.955988
ENSMUSG00000024400	74320	Wdr33	1.29637	1.97562	0.607616	1.58406	1.50802	1.5944	0.876953	1.80767	Wdr33	1.40634	0.491945	1.29062	2.33416	1.80855	0.854834
ENSMUSG00000024240	13831	Epc1	2.19916	2.56683	1.24811	3.68958	2.23642	3.90904	1.84542	4.24737	Epc1	2.74274	1.45562	1.45755	2.62885	1.80362	0.850892
ENSMUSG00000004263	13498	Atn1	1.98871	9.21504	2.07737	13.5208	2.42211	7.59575	1.42252	10.5853	Atn1	6.10346	2.60963	3.88484	6.97496	1.79543	0.84433
ENSMUSG00000028064	20351	Sema4a	0.487807	0.541083	0.979138	2.65158	0.541499	1.57875	0.384485	1.5292	Sema4a	1.08669	0.119944	2.01236	3.34267	1.66107	0.732113
ENSMUSG00000027589	245867	Pcmtd2	4.07894	5.38922	2.82242	7.74143	3.26531	3.85674	4.82717	9.1446	Pcmtd2	5.14073	2.36197	1.25118	2.31862	1.85315	0.889979
ENSMUSG00000066798	241322	Zbtb6	3.96344	4.68075	2.43284	5.23427	3.22854	8.71789	2.091	10.3194	Zbtb6	5.08351	2.34583	1.94062	3.54331	1.82587	0.868582
ENSMUSG00000031134	19655	Rbmx	13.7772	25.7338	7.02428	27.5687	12.9911	13.5614	11.1962	18.5201	Rbmx	16.2966	4.0265	1.45587	2.78946	1.916	0.938099
ENSMUSG00000056258	110862	Kcnq3	6.99312	23.1938	3.43367	31.9539	5.24637	19.2056	7.08693	30.7855	Kcnq3	15.9874	3.99886	3.4887	6.82501	1.95632	0.968143
ENSMUSG00000026527	24012	Rgs7	1.20324	1.59306	0.752112	2.59266	1.01761	1.61899	0.962717	1.95786	Rgs7	1.46228	0.54822	1.45747	2.74043	1.88027	0.910938
ENSMUSG00000050910	237988	Cdr2l	7.54817	14.0076	4.11794	23.7066	3.85307	10.2283	6.53684	18.6164	Cdr2l	11.0769	3.46948	2.25518	4.30242	1.90779	0.931904
ENSMUSG00000021573	72948	Tppp	92.2488	96.5948	36.8321	93.0534	68.3501	77.4123	60.1395	93.9292	Tppp	77.32	6.27277	1.08985	2.04414	1.87562	0.907365
ENSMUSG00000044770	268297	Scml4	0.195588	0.146217	0.181054	0.089755	0.491672	0.178261	0.0868022	0.157838	Scml4	0.190898	-2.38912	0.555068	1.15705	2.08452	1.05971
ENSMUSG00000040722	56807	Scamp5	18.0207	23.2286	13.8404	30.8645	13.2571	15.9339	16.7287	38.642	Scamp5	21.3145	4.41376	1.24546	2.26998	1.82261	0.866008
ENSMUSG00000028673	71665	Fuca1	5.07049	5.21818	2.71591	6.61486	2.76901	5.56826	2.79679	7.90081	Fuca1	4.83179	2.27256	1.52002	2.63027	1.73042	0.791118
ENSMUSG00000042148	70383	Cox10	1.24037	2.89714	0.406106	2.46217	0.690416	1.67996	0.600967	1.87284	Cox10	1.48125	0.566811	2.38448	4.58962	1.92479	0.944702
ENSMUSG00000030093	22421	Wnt7a	0.257179	0.165839	0.2027	0.205221	0.186167	0.0339563	0.354941	0.137017	Wnt7a	0.192878	-2.37424	0.413618	0.699235	1.69053	0.757478
ENSMUSG00000022500	56722	Litaf	1.49763	0.454653	0.840824	0.552519	1.03029	0.492993	1.14165	0.837874	Litaf	0.856054	-0.224227	0.39104	0.695517	1.77863	0.83077
ENSMUSG00000028795	66264	Ccdc28b	11.5446	27.0372	3.25419	23.3461	7.00254	17.0859	9.79857	25.9062	Ccdc28b	15.6219	3.9655	2.39097	4.90902	2.05315	1.03784
ENSMUSG00000058318	192285	Phf21a	1.33273	2.06746	0.685477	1.79655	0.918453	1.72713	0.500889	1.84864	Phf21a	1.35967	0.443253	1.71589	3.1558	1.83917	0.879051
ENSMUSG00000029613	15467	Eif2ak1	2.85291	3.74283	1.72571	4.77826	2.94377	4.3892	2.34831	5.49895	Eif2ak1	3.53499	1.82171	1.40148	2.55527	1.82327	0.866528
ENSMUSG00000026585	16579	Kifap3	5.33014	6.47148	3.30808	7.9552	4.45464	6.72547	4.37293	11.0464	Kifap3	6.20804	2.63414	1.36195	2.46543	1.81022	0.856168
ENSMUSG00000022533	224088	Atp13a3	0.847293	1.90754	0.969186	2.17007	0.950496	1.13723	0.855547	3.40654	Atp13a3	1.53049	0.613991	1.7239	3.11039	1.80428	0.851421
ENSMUSG00000035572	242418	Dcaf10	3.62544	5.97431	1.77314	4.71712	3.38512	4.03746	2.56547	6.27224	Dcaf10	4.04379	2.01571	1.4203	2.5526	1.79723	0.845772
ENSMUSG00000022792	70120	Yars2	5.81345	23.8847	3.44296	24.2318	5.0515	11.0274	4.78158	20.1387	Yars2	12.2965	3.62018	3.14576	5.6249	1.78809	0.83842
ENSMUSG00000024789	16452	Jak2	2.71374	4.78372	1.34587	3.84487	2.63865	3.63801	1.46703	4.1243	Jak2	3.06952	1.61801	1.57076	2.83406	1.80426	0.851406
ENSMUSG00000021314	218038	Amph	3.00677	3.11936	1.70843	4.33697	2.92174	3.38802	2.89945	4.53826	Amph	3.23988	1.69594	1.09852	2.05189	1.86787	0.901393
ENSMUSG00000038486	64051	Sv2a	30.0255	36.4066	29.543	63.7394	25.1973	30.706	40.0992	90.6362	Sv2a	43.2942	5.4361	1.21557	2.2089	1.81717	0.861695
ENSMUSG00000024812	21873	Tjp2	0.30183	0.499037	0.314476	0.828559	0.256152	0.380581	0.426984	1.31369	Tjp2	0.540164	-0.888531	1.56957	2.8557	1.81942	0.863477
ENSMUSG00000028958	64295	Tmub1	13.1837	15.1032	6.87168	30.2891	13.3604	30.8051	16.0876	31.7978	Tmub1	19.6873	4.29919	1.72565	3.19218	1.84984	0.8874
ENSMUSG00000032782	216846	Cntrob	1.02779	1.66871	0.753208	7.55791	0.995819	2.44272	1.43541	1.87896	Cntrob	2.22006	1.1506	2.03829	5.67164	2.78255	1.47641
ENSMUSG00000060860	77891	Ube2s	2.72755	4.90487	3.83362	23.0016	3.50873	7.32279	2.87097	5.91547	Ube2s	6.7607	2.75717	1.94264	4.0302	2.07459	1.05283
ENSMUSG00000043439	103551	Epop	4.85914	12.9631	2.07616	9.84346	3.32156	13.7381	1.43297	10.9796	Epop	7.40175	2.88787	3.4019	6.20165	1.823	0.866311
ENSMUSG00000016664	23970	Pacsin2	3.88956	5.69242	2.35999	6.233	3.4098	5.52507	2.84277	8.40172	Pacsin2	4.79429	2.26132	1.54193	2.79829	1.81479	0.859806
ENSMUSG00000051502	70240	Ufsp1	30.262	52.0951	10.3742	32.7362	17.9902	23.101	15.5225	35.7563	Ufsp1	27.2297	4.76711	1.50278	2.72953	1.81632	0.861017
ENSMUSG00000021557	67269	Agtpbp1	9.08138	16.3117	6.03469	24.9059	8.04262	16.0246	7.65757	21.8249	Agtpbp1	13.7354	3.77983	1.89432	3.48862	1.84163	0.88098
ENSMUSG00000047098	268749	Rnf31	5.99187	7.91938	4.15945	8.01437	4.28541	4.71533	3.84099	9.52738	Rnf31	6.05677	2.59855	1.211	2.20362	1.81966	0.863671
ENSMUSG00000020961	108800	Ston2	1.42309	1.12855	0.869791	0.744874	0.559468	0.438787	0.301803	0.720143	Ston2	0.773313	-0.370875	0.788664	1.62126	2.0557	1.03963
ENSMUSG00000033720	94282	Sfxn5	3.20897	1.58386	1.72304	2.99676	2.10858	1.91135	2.83814	2.39688	Sfxn5	2.34595	1.23017	0.70002	1.29188	1.84549	0.884001
ENSMUSG00000035246	236899	Pcyt1b	2.68869	3.71431	2.69345	5.00331	2.69321	4.23642	1.59696	6.13072	Pcyt1b	3.59463	1.84585	1.47723	2.84829	1.92813	0.947203
ENSMUSG00000002017	72722	Fam98a	3.24828	5.14872	4.45499	15.5131	6.14667	8.91888	3.80004	8.23663	Fam98a	6.93342	2.79357	1.51804	2.82485	1.86086	0.895969
ENSMUSG00000032185	59035	Carm1	6.38506	7.4612	3.32292	6.53997	3.78325	6.46062	2.14757	7.14445	Carm1	5.40563	2.43446	1.43811	2.64745	1.84092	0.880423
ENSMUSG00000029330	74596	Cds1	2.19983	3.61259	0.98318	2.80263	1.95018	2.69852	3.24202	8.47955	Cds1	3.24606	1.69869	1.51297	2.73305	1.80641	0.853126
ENSMUSG00000072969	494468	Armcx5	8.68807	19.3311	4.38512	28.4248	6.69667	19.2393	12.3855	40.0699	Armcx5	17.4026	4.12123	2.54899	4.85867	1.90611	0.930634
ENSMUSG00000052861	330355	Dnah6	0.344407	0.91512	0.101424	0.63579	0.182683	0.328218	0.131154	0.327531	Dnah6	0.370791	-1.43132	2.22687	4.38298	1.96823	0.976895
ENSMUSG00000068479	67532	Mfap1a	7.10453	8.11494	4.46375	9.33939	6.9912	7.27906	7.77117	14.4821	Mfap1a	8.19326	3.03444	1.0917	1.97792	1.81178	0.857411
ENSMUSG00000066613	69504	Zfp932	1.8568	3.81113	1.15243	3.48321	1.1472	1.65062	1.19311	3.82167	Zfp932	2.26452	1.17921	1.74567	3.11281	1.78316	0.834434
ENSMUSG00000032422	244962	Snx14	0.616184	1.81494	0.402518	1.75755	0.617506	0.834098	0.684751	2.04427	Snx14	1.09648	0.132876	2.1481	3.6759	1.71123	0.775035
ENSMUSG00000040035	214240	Disp2	10.0831	13.249	13.844	53.3462	12.1437	27.778	19.2764	49.1667	Disp2	24.8609	4.63581	1.8007	3.202	1.77819	0.830412
ENSMUSG00000022110	20916	Sucla2	4.78922	8.32706	2.11487	8.03691	3.86303	7.78357	4.05594	12.2187	Sucla2	6.39867	2.67777	1.8768	3.40637	1.81499	0.859964
ENSMUSG00000013833	216154	Med16	12.4591	20.4383	8.60645	40.576	6.21539	17.7134	8.34218	27.0266	Med16	17.6722	4.14341	2.24518	3.97718	1.77143	0.824914
ENSMUSG00000043090	330788	Zfp866	1.65263	3.47734	2.1104	5.09257	2.72613	2.78241	1.76003	5.11714	Zfp866	3.08983	1.62753	1.56239	2.66025	1.70268	0.767809
ENSMUSG00000027652	228850	Ralgapb	7.51488	13.9606	3.22658	14.4918	7.43472	12.6331	5.27116	12.099	Ralgapb	9.57897	3.25987	1.77846	3.39335	1.90802	0.932076
ENSMUSG00000001642	11677	Akr1b3	6.70807	8.24716	4.59811	12.6907	6.38357	7.05853	5.02651	8.08512	Akr1b3	7.34972	2.87769	1.16759	2.18424	1.87073	0.9036
ENSMUSG00000023033	20273	Scn8a	1.62666	3.07803	2.10908	8.6863	1.50612	2.99365	2.07896	6.19967	Scn8a	3.53481	1.82163	1.93995	3.55031	1.8301	0.871925
ENSMUSG00000037416	240283	Dmxl1	2.70105	5.35944	1.71243	7.56128	2.12655	4.78545	2.60208	8.59237	Dmxl1	4.43008	2.14733	2.11727	3.85882	1.82254	0.865954
ENSMUSG00000020397	66213	Med7	4.93968	9.24033	1.00607	5.15578	1.49736	4.30266	2.2027	7.54427	Med7	4.48611	2.16546	2.37207	4.27484	1.80216	0.849724
ENSMUSG00000021198	217843	Unc79	1.09703	1.61238	0.631949	2.13262	0.999275	1.09789	0.983291	1.53435	Unc79	1.2611	0.334681	1.28423	2.46755	1.92143	0.942177
ENSMUSG00000027434	18088	Nkx2-2	1.36751	0.7183	1.0614	0.284082	1.05659	0.686563	0.470534	1.95555	Nkx2-2	0.950066	-0.0739003	0.587526	2.21183	3.76465	1.91252
ENSMUSG00000038564	67661	Ift172	3.44864	4.85277	1.62264	8.44895	1.30471	6.6225	2.2158	9.90079	Ift172	4.8021	2.26367	3.2415	4.83759	1.49239	0.577626
ENSMUSG00000031536	18970	Polb	3.23477	5.49048	2.36273	6.81258	3.23796	7.46164	2.86172	12.6447	Polb	5.51332	2.46292	2.00088	3.65097	1.82468	0.867642
ENSMUSG00000026213	71728	Stk11ip	5.81582	10.296	3.66752	8.58275	5.31072	7.60892	2.88139	10.1719	Stk11ip	6.79187	2.76381	1.60155	2.9352	1.83273	0.873993
ENSMUSG00000027255	77038	Arfgap2	0.425459	1.59104	0.239059	4.6612	0.66633	2.33796	0.677597	1.48515	Arfgap2	1.51047	0.595002	3.62415	10.845	2.99242	1.58131
ENSMUSG00000049232	68140	Tigd2	21.5444	57.3346	7.44655	20.8448	16.238	28.7398	11.5267	63.1456	Tigd2	28.3526	4.82541	2.21557	4.13872	1.86802	0.901507
ENSMUSG00000027239	17242	Mdk	7.02628	4.23193	3.07407	4.94889	8.22125	6.05281	9.06399	8.1221	Mdk	6.34266	2.66509	0.66927	1.25298	1.87216	0.904706
ENSMUSG00000032512	67561	Wdr48	4.64887	14.4968	2.02647	6.63427	5.14641	6.3996	2.20669	8.50281	Wdr48	6.25774	2.64564	2.18093	3.5635	1.63393	0.708349
ENSMUSG00000042804	100129	Gpr153	9.62013	17.4104	6.13641	28.4044	8.85284	19.9032	12.7898	36.5557	Gpr153	17.4591	4.12591	2.02901	3.74351	1.84499	0.883615
ENSMUSG00000048814	381338	Lonrf2	42.3083	47.2233	20.7987	58.1708	33.3004	35.6315	30.5769	42.4536	Lonrf2	38.8079	5.27828	1.09309	2.09264	1.91443	0.936915
ENSMUSG00000041025	212632	Iffo2	0.890262	3.84177	0.446738	2.10412	1.07061	1.5313	0.808966	3.4455	Iffo2	1.76741	0.821635	2.87282	4.48455	1.56103	0.642494
ENSMUSG00000003119	69131	Cdk12	3.34795	6.9371	2.10958	7.48796	2.28935	5.94987	1.68081	8.28626	Cdk12	4.76111	2.2513	2.33549	4.23971	1.81534	0.860239
ENSMUSG00000040363	71458	Bcor	0.474703	1.17264	0.432874	1.79963	0.862053	1.45774	0.668334	2.18109	Bcor	1.13113	0.177769	2.08063	3.71044	1.78332	0.834569
ENSMUSG00000008575	18028	Nfib	0.773481	1.44597	0.622616	1.33199	0.727154	0.794631	0.31725	0.983729	Nfib	0.874603	-0.193299	1.48112	2.62007	1.76899	0.822922
ENSMUSG00000037855	216049	Zfp365	50.7681	61.2511	28.0644	88.7173	36.9196	58.9434	40.0411	79.2211	Zfp365	55.4908	5.79418	1.40151	2.56985	1.83363	0.8747
ENSMUSG00000026627	66950	Tmem206	0.217668	0.231579	0.571639	0.777842	0.745452	1.48009	0.328965	1.65728	Tmem206	0.751314	-0.412513	1.5247	3.19929	2.09831	1.06923
ENSMUSG00000034667	73192	Xpot	9.93488	10.3095	6.45773	14.8685	8.56153	15.4894	6.13285	16.2259	Xpot	10.9975	3.45911	1.42345	2.47409	1.7381	0.797507
ENSMUSG00000019990	29863	Pde7b	0.684002	1.1595	0.440815	1.54377	0.647262	1.07667	0.575743	1.50387	Pde7b	0.953954	-0.0680088	1.6793	3.05706	1.82044	0.864289
ENSMUSG00000043909	27223	Trp53bp1	5.65294	3.94373	2.52453	4.29853	3.89346	3.07106	4.46715	4.68285	Trp53bp1	4.06678	2.02389	0.743209	1.3755	1.85075	0.888112
ENSMUSG00000030020	243548	Prickle2	2.42828	3.98891	1.35057	4.4236	2.28912	3.38944	1.77886	4.28429	Prickle2	2.99163	1.58093	1.56168	2.8419	1.81977	0.863757
ENSMUSG00000013921	76686	Clip3	240.397	509.708	187.857	848.575	197.39	379.047	236.19	689.994	Clip3	411.145	8.6835	2.02028	3.71924	1.84095	0.880454
ENSMUSG00000001910	66830	Nacc1	35.8935	42.9875	16.452	76.4055	19.7695	50.801	21.9898	47.2132	Nacc1	38.939	5.28314	1.88365	3.3956	1.80267	0.850133
ENSMUSG00000041297	69562	Cdk13	3.17169	5.14003	2.56704	8.86288	2.24708	5.38742	2.46599	8.98704	Cdk13	4.85365	2.27907	2.00906	3.54848	1.76624	0.820685
ENSMUSG00000090112	268281	Shprh	4.31452	8.80305	1.05837	5.93889	2.94698	6.20149	2.45271	6.0728	Shprh	4.7236	2.23989	2.07234	4.04367	1.95125	0.964402
ENSMUSG00000051154	12238	Commd3	33.5517	47.0867	18.219	55.2997	39.1649	65.6093	31.8462	79.8131	Commd3	46.3238	5.53368	1.53931	2.77074	1.79999	0.847988
ENSMUSG00000022553	68877	Maf1	61.0705	81.2125	24.8607	100.138	36.79	94.3662	44.1149	120.842	Maf1	70.4244	6.138	1.9474	3.38361	1.7375	0.797013
ENSMUSG00000026950	17996	Neb	0.0655559	0.0949149	0.0137113	0.127494	0.0370646	0.157181	0.0832508	0.177659	Neb	0.0946041	-3.40195	2.84429	5.71624	2.00972	1.007
ENSMUSG00000000787	13205	Ddx3x	65.665	75.983	29.8559	72.2629	59.3911	67.7505	46.8248	82.5116	Ddx3x	62.5306	5.96649	1.14894	2.09126	1.82016	0.864068
ENSMUSG00000055013	347722	Agap1	2.40563	4.08467	0.980155	4.78498	1.87829	4.0172	1.72683	4.14913	Agap1	3.00336	1.58658	1.91836	3.6423	1.89866	0.92498
ENSMUSG00000022244	17117	Amacr	2.06063	2.7395	2.70657	5.48655	2.40152	2.70497	1.89049	4.5072	Amacr	3.06218	1.61456	1.2279	2.20564	1.79626	0.844998
ENSMUSG00000003526	19125	Prodh	0.931523	1.19861	0.532495	0.882042	0.405188	0.633411	0.246783	0.966054	Prodh	0.724512	-0.464918	1.42499	2.78551	1.95477	0.966996
ENSMUSG00000003345	103236	Csnk1g2	20.4962	31.7258	10.284	24.2449	16.26	20.5819	8.36846	22.4197	Csnk1g2	19.2976	4.27035	1.40684	2.5183	1.79004	0.83999
ENSMUSG00000057177	606496	Gsk3a	72.0598	203.766	46.4476	246.585	66.413	169.081	41.1283	179.759	Gsk3a	128.155	7.00175	2.68681	4.8398	1.80131	0.84905
ENSMUSG00000052331	329154	Ankrd44	0.239101	0.116986	0.147271	0.48016	0.335628	0.328456	0.38481	0.182082	Ankrd44	0.276812	-1.85302	0.733954	1.86678	2.54346	1.34679
ENSMUSG00000037601	18102	Nme1	19.1165	30.1164	12.5709	27.8837	22.1878	28.6983	17.6447	52.2115	Nme1	26.3037	4.7172	1.43442	2.58858	1.80462	0.851695
ENSMUSG00000043991	19290	Pura	91.5387	155.025	58.498	263.479	85.6028	154.397	90.4747	197.54	Pura	137.069	7.09876	1.74859	3.34372	1.91224	0.93526
ENSMUSG00000048701	76551	Ccdc6	3.9391	5.23421	3.22142	7.19552	5.75585	5.83172	3.37307	6.54446	Ccdc6	5.13692	2.3609	1.17098	2.08693	1.78221	0.833664
ENSMUSG00000040565	107182	Btaf1	1.10564	1.30741	0.610779	2.73086	0.617202	1.37367	1.0141	1.92107	Btaf1	1.33509	0.416937	1.70407	3.18274	1.86773	0.901285
ENSMUSG00000026767	66960	Mindy3	4.07482	6.243	1.64047	4.77242	2.33881	3.66261	2.23391	5.91029	Mindy3	3.85954	1.94843	1.54905	2.77745	1.793	0.842373
ENSMUSG00000073563	70425	Csnk1g3	4.70438	6.10882	2.84172	9.20983	3.49645	6.16523	3.81442	8.63514	Csnk1g3	5.622	2.49108	1.53091	2.75237	1.79787	0.846287
ENSMUSG00000045896	232164	Paip2b	11.5972	7.34027	9.82326	7.03214	12.3476	7.37573	10.0434	16.9923	Paip2b	10.319	3.36723	0.615138	1.20388	1.95708	0.968705
ENSMUSG00000046727	66060	Cystm1	1.56631	2.27002	0.598327	1.98105	1.52192	2.63275	0.9261	2.24431	Cystm1	1.7176	0.780392	1.58958	2.86719	1.80373	0.850987
ENSMUSG00000001833	235072	Septin7	8.5529	9.11024	5.62397	14.2979	7.73819	10.5301	9.21362	16.8114	Septin7	10.2348	3.35541	1.21298	2.18347	1.80008	0.848064
ENSMUSG00000003528	13358	Slc25a1	23.6931	34.579	17.8604	36.1765	23.7914	25.0386	21.9211	53.1538	Slc25a1	29.5267	4.88395	1.25594	2.22515	1.7717	0.825134
ENSMUSG00000041629	28081	Fam104a	2.99965	3.4138	1.47202	3.55188	3.45154	4.16567	3.38127	6.15415	Fam104a	3.57375	1.83744	1.17248	2.1165	1.80514	0.852111
ENSMUSG00000045763	70350	Basp1	10.6879	12.7051	7.9196	19.5513	10.8804	14.3924	11.8048	24.0351	Basp1	13.9971	3.80705	1.25576	2.25238	1.79364	0.84289
ENSMUSG00000000276	56077	Dgke	2.44302	2.33742	3.27441	5.6313	2.12931	2.05744	3.87216	6.65004	Dgke	3.54939	1.82757	0.96151	1.71859	1.78739	0.837856
ENSMUSG00000032518	16785	Rpsa	207.645	140.153	155.235	212.486	169.968	148.816	153.028	211.061	Rpsa	174.799	7.44955	0.775262	1.37402	1.77233	0.825648
ENSMUSG00000055436	69207	Srsf11	9.079	18.6663	5.43151	18.7623	8.16688	17.6781	7.45949	30.6932	Srsf11	14.4921	3.85719	2.1103	3.78449	1.79335	0.842654
ENSMUSG00000005986	68423	Ankrd13d	7.82507	20.3001	8.49784	20.2626	8.83924	9.04915	6.87831	24.4632	Ankrd13d	13.2645	3.72949	1.809	2.97051	1.64208	0.715521
ENSMUSG00000031200	17763	Mtcp1	0.13479	0.0336562	0.930477	0.386012	0.416816	0.360069	0.299702	0.497255	Mtcp1	0.382347	-1.38704	0.556774	1.03701	1.86253	0.897266
ENSMUSG00000020349	19052	Ppp2ca	36.6465	43.1661	21.3569	46.0361	35.9534	48.0375	31.4436	73.256	Ppp2ca	41.987	5.39187	1.257	2.24266	1.78413	0.83522
ENSMUSG00000048644	330695	Ctxn1	643.214	531.565	203.242	328.417	354.273	220.678	168.545	171.307	Ctxn1	327.655	8.35603	0.724662	1.31614	1.81621	0.860933
ENSMUSG00000021363	17152	Mak	0.895448	0.722068	0.447331	0.728434	0.447384	0.238993	0.186276	0.157091	Mak	0.477878	-1.06529	0.670289	1.23586	1.84378	0.882663
ENSMUSG00000109394	319893	A230057D06Rik	0.129828	0.210316	0.104049	0.233811	0.069813	0.117526	0.105688	0.408858	A230057D06Rik	0.172486	-2.53545	1.6517	3.05782	1.85132	0.88855
ENSMUSG00000041702	238386	Btbd7	2.07002	2.26951	1.05237	2.26788	1.8834	3.21004	1.18517	3.27451	Btbd7	2.15161	1.10542	1.40038	2.45896	1.75592	0.812231
ENSMUSG00000030016	18139	Zfp638	2.6388	3.92994	1.84335	6.27582	3.13384	5.43354	3.21129	7.75692	Zfp638	4.27794	2.09692	1.61156	2.91005	1.80574	0.852587
ENSMUSG00000039911	74646	Spsb1	1.14361	1.39709	0.949566	1.73556	0.699744	0.872775	0.783428	2.07974	Spsb1	1.20769	0.272249	1.23446	2.2412	1.81553	0.860388
[truncated: 5,772 more rows]
